# Supplementary material for: Deciphering the omicron variant: integrated omics analysis reveals critical biomarkers and pathophysiological pathways
Source: J Transl Med. 2024 Feb 29;22:219. doi: 10.1186/s12967-024-05022-z (PMC10905948; doi:10.1186/s12967-024-05022-z)
Supplement: Supplementary file 1 — Additional file 1: Table S1–Table S5. [file 12967_2024_5022_MOESM1_ESM.xlsx]

## Sheet: Table S1
746 proteins were identified in the serum
ID	logFC	p-value
VCL	1.26752	2.06e-15
IGFBP2	1.51568	5.59e-11
SERPINC1	0.655048	1.73e-07
F13A1	1.3852	1.73e-07
SPARC	-1.06137	5.11e-07
PEPD	-0.753542	9.62e-07
THBS1	-1.35427	9.88e-07
FCN3	-1.062	1.55e-06
IGKV4-1	-1.1961	3.03e-06
ICAM1	2.2079	4.37e-06
PPBP	-1.02874	1.11e-05
CRTAC1	-1.09382	1.59e-05
SUN3	-1.01247	1.59e-05
SERPINF2	0.506549	1.79e-05
DCDC1	-1.12814	2.18e-05
STXBP5	-1.91082	3.3e-05
FCN2	-0.843769	4.35e-05
GSN	-0.672219	4.35e-05
SPP2	-0.86387	7.37e-05
APMAP	-0.774995	7.44e-05
PF4	-0.917731	0.000113277
CAT	0.60756	0.000113277
GP5	-1.14542	0.000125458
CPN1	-0.610436	0.000125458
APOA4	-0.765869	0.000289527
ADAMTS13	-0.471583	0.000519458
DDT	0.589308	0.000519458
LDHB	0.770436	0.000519458
ALDOA	0.790202	0.000934585
PRDX1	0.936984	0.00107689
F11	0.584937	0.00110741
TPM4	1.71561	0.00110741
PARK7	1.33514	0.00120113
CNDP1	-0.500315	0.00150092
HBB	0.836665	0.00150092
PRDX2	0.757351	0.00159487
ST3GAL6	-0.545953	0.00180617
IGHV4-34	-0.501933	0.00180617
HBA2	0.804868	0.00180617
TNXB	-0.699944	0.00209187
NRP1	-0.500754	0.00209187
HBD	0.736133	0.00209187
CALM1	1.44688	0.00222093
PRDX6	0.771142	0.00246156
CAPN1	1.25226	0.00271018
POTEF	1.28578	0.00284746
ACTB	1.23974	0.00291611
ANTXR1	-0.81281	0.00309904
ACTC1	1.31016	0.00316572
MIF	1.08833	0.00335952
HEG1	-0.87131	0.00407209
P4HB	0.531669	0.00412989
NID1	-0.511319	0.00427469
GP1BA	-0.454732	0.00447543
C1S	-0.355983	0.00449658
DEFA1B	-0.233263	0.00456981
ECM1	0.393687	0.00456981
GSTO1	0.831411	0.00456981
YWHAB	1.47306	0.00456981
CA2	0.638748	0.00598642
S100A6	0.516408	0.00603709
S100A9	0.80818	0.00650824
IGKJ1	-1.06728	0.00725911
FLNA	-0.601038	0.00764225
CETP	-0.532977	0.00821462
MAN1C1	-1.64909	0.0100401
PON1	-0.340046	0.0100422
PKM	0.945797	0.0104034
CDH2	0.614097	0.0111521
LUM	-0.401103	0.012218
YWHAE	0.939458	0.0128147
HPSE	-0.815967	0.0132476
JCHAIN	-0.591069	0.0134477
FERMT3	1.13639	0.0134477
HSPG2	-0.277976	0.0141126
VTN	-0.321225	0.0141471
CFP	-0.32365	0.0143104
CCL14	-0.267252	0.0154406
IGLV1-51	-0.549708	0.0168944
APOD	-0.340085	0.0168944
SERPING1	0.239138	0.0168944
C1RL	0.289701	0.0168944
LDHA	0.67272	0.0168944
CA1	0.692518	0.0173287
SERPINA6	0.333171	0.0186906
DPEP2	0.547236	0.0188725
IGKV1D-16	-0.527929	0.0206133
MASP2	-0.337025	0.0211014
C8A	-0.327247	0.0231679
PLG	-0.321175	0.0231679
F12	0.707817	0.024105
LGALS3BP	0.364198	0.0251924
GPX3	-0.343638	0.0270774
PIGR	0.385389	0.0273501
FLT4	0.407643	0.0273501
ACTN1	1.39319	0.0273501
ORM1	0.297762	0.0350841
MINPP1	0.236949	0.0421208
IGHV3-9	-0.408658	0.0492832
SELENBP1	0.405358	0.0492832
CTSG	-0.207621	0.0506639
FAH	0.634151	0.0522325
ORM2	0.286467	0.0565645
IGLL1	-0.670008	0.0569233
IGLV3-16	0.5438	0.0569233
GGH	0.305518	0.0575809
MYL6	0.947144	0.0577711
GRN	0.340048	0.0579099
AHSG	-0.280455	0.0608083
IGKV3D-11	-0.472484	0.0631078
THBS4	-0.422425	0.0639651
CD163	0.264886	0.0639651
OAF	0.22062	0.0658614
ACSL4	0.431604	0.0658614
PLS3	1.02213	0.0658614
COMP	-0.36541	0.0709689
CLEC3B	-0.217412	0.0759226
IGHV3-20	0.578362	0.0759226
PPIA	0.697381	0.0777925
ALCAM	-0.293204	0.0809839
COLEC11	-0.353188	0.0813271
HP	0.402523	0.0832239
GPLD1	-0.25804	0.086388
CLU	-0.208122	0.086388
GOLM1	0.508249	0.086388
C8B	-0.309685	0.0878649
OGN	-0.388135	0.0924288
HSPA5	-0.291166	0.0943809
MAN1A1	-0.271227	0.0944982
PVR	0.299943	0.0949978
PFN1	1.00178	0.0949978
IGLV6-57	-0.260483	0.0993495
IL6ST	0.296807	0.100282
SSC5D	0.307602	0.100282
ITIH4	0.171305	0.101179
PGLYRP2	-0.17167	0.103001
S100A8	0.69628	0.113408
IGFBP4	0.213731	0.115876
FETUB	0.32433	0.115876
RAP1A	1.41183	0.115876
ANGPTL3	-0.289363	0.116346
MMRN1	-0.441337	0.11806
TIMP1	-0.244598	0.131477
A1BG	0.166833	0.132177
H4C16	-0.620619	0.132911
ADAMTSL4	-0.29856	0.132911
LCAT	-0.187936	0.132911
C1QC	0.201338	0.132911
IGHV1-46	0.341078	0.132911
TMSB4X	1.1446	0.132911
C1R	-0.202431	0.134626
C6	-0.236326	0.135853
FGB	1.84627	0.13731
ARF4	0.896513	0.139226
APOC2	0.267435	0.148057
CTSD	0.365821	0.148057
PRKCSH	0.650758	0.148057
FGA	1.78684	0.148057
SERPINA3	0.222045	0.149494
LBP	0.230268	0.149494
TXNDC5	0.261499	0.151637
IGKV3-7	-0.255921	0.151718
SERPIND1	0.218128	0.151718
RAN	0.530067	0.151718
CD59	-0.267746	0.152132
PGAM1	-0.895218	0.163882
GAPDH	0.666464	0.163882
EGFR	0.257931	0.170894
BLVRB	0.483472	0.170894
KRT82	-1.79349	0.174509
IGHA2	-0.254798	0.174509
HSP90B1	0.21292	0.175541
TLN1	0.748696	0.175541
FGG	1.818	0.175541
AFM	0.199432	0.176738
AGT	0.323703	0.176738
MSN	0.62687	0.177081
PCOLCE	-0.301656	0.178937
FCGBP	0.223324	0.184757
APOC4	0.378432	0.184757
CORO1A	0.442747	0.194587
PTPRS	0.309902	0.196531
TGFBI	0.199548	0.202834
SERPINA11	0.332385	0.204719
RNH1	0.383137	0.206503
IGHV1-24	0.307999	0.211951
ART3	0.329946	0.213036
PTPRM	0.247043	0.216219
MCAM	-0.282835	0.219557
PON3	-0.339872	0.227546
DSC2	-1.49723	0.22889
COL6A1	0.259051	0.229872
CNTN1	-0.188523	0.22999
OIT3	0.392091	0.22999
C9	-0.288424	0.23859
SH3BGRL3	1.04724	0.242278
CST6	0.288254	0.247567
IGHV1-69	-0.244567	0.256686
SAA4	0.178795	0.256686
IGHV3-72	-0.226563	0.257896
IGHG2	-0.20588	0.263144
SERPINA1	0.144727	0.263144
GPT	0.253539	0.263144
RAC3	0.781905	0.263144
C8G	-0.215661	0.265799
LRP1	-0.163672	0.265799
IGLV2-23	0.221141	0.265799
CLSTN1	-0.328431	0.270595
B2M	0.23328	0.271504
KRT1	0.270209	0.271504
PSMA4	0.552477	0.271504
SFTPA2	0.637799	0.271504
PTPRG	-0.240206	0.276536
PLXDC2	0.15683	0.2858
ENG	0.221577	0.2858
RAP1B	1.03091	0.2858
IGKV6-21	-0.61894	0.287573
OSMR	-0.27092	0.287573
APOE	-0.248352	0.287573
MST1	-0.169198	0.287573
SERPINA4	0.143195	0.287573
KIT	0.338324	0.287573
KRT2	0.340997	0.287573
F7	0.350141	0.287573
HLA-C	0.633549	0.287573
C2	0.131648	0.287635
BCHE	0.185806	0.287635
A2M	0.18706	0.287635
IGHV3-23	0.363773	0.287635
MTPN	0.528787	0.288616
ENO1	0.431463	0.29043
MRPS34	0.338442	0.292164
PPIB	0.607072	0.292164
SP100	-0.657941	0.302468
CRISP3	-0.253205	0.303481
C1QB	0.128921	0.304379
TKT	0.219882	0.308751
HBG1	0.471598	0.313228
LAMP1	0.152452	0.321871
HSP90AA1	0.723206	0.323197
ANPEP	0.125181	0.327116
YWHAZ	1.15452	0.331591
DSG2	-0.211161	0.332927
KRT10	0.353538	0.338218
CTBS	-0.160349	0.346683
APOA2	0.206556	0.346683
IGFBP5	0.301598	0.347294
TAGLN2	0.590783	0.347294
GSR	0.199742	0.348238
TFRC	-0.149867	0.35137
SERPINA10	0.123997	0.35137
IGLC2	0.183633	0.35137
SAA1	0.473338	0.35137
SCGB3A1	-0.403245	0.359497
IGLV3-1	-0.122252	0.359497
CTSZ	-0.331659	0.360178
HPX	0.118458	0.360178
PDIA3	0.442454	0.36173
CAP1	0.932485	0.36173
KNG1	0.110889	0.362414
KPRP	0.59807	0.364886
C3	0.114109	0.368294
IGHV3-74	-0.146315	0.371701
CFHR5	-0.142879	0.375102
MRC1	-0.31241	0.377768
CHL1	-0.132176	0.377768
C4A	0.220072	0.377768
HSPB1	0.755032	0.3782
IGFALS	-0.16688	0.379507
IGHV4-28	0.323274	0.382092
CRP	0.344625	0.383124
NOTCH3	-0.177081	0.383412
MMP2	-0.333507	0.383577
ZYX	0.928292	0.383577
MAN2A1	-0.234421	0.386269
ATF6	0.232104	0.386269
KRT33A	-0.844737	0.386792
IGHV3-64	-0.14444	0.387757
BTD	-0.113889	0.387757
SELL	0.126599	0.387757
ITGA2B	0.238115	0.387757
CFHR4	0.290168	0.390596
GANAB	0.194356	0.393668
GDI2	-0.713444	0.395023
CFD	-0.155749	0.395023
IGHG3	-0.130215	0.395023
AMBP	0.0995387	0.402001
HSPA8	0.438652	0.40228
UMOD	0.171821	0.408762
WDR1	1.1055	0.41442
LTF	0.53497	0.419736
PGD	0.535333	0.419805
ITIH3	0.148014	0.423187
BST1	-0.227584	0.435089
ITGB1	-0.080845	0.435695
MASP1	0.105745	0.435695
NCAM1	0.125424	0.435695
MAPRE2	0.558312	0.435695
LPA	0.647646	0.440055
CDH5	-0.104149	0.440509
AMY2A	1.0742	0.440509
GC	0.129561	0.441647
APOM	0.0928565	0.449762
TNC	-0.165696	0.453247
ADIPOQ	-0.225495	0.454802
IGKV1-5	-0.146337	0.454802
IGLV3-27	0.139303	0.454802
HSP90AB1	0.370743	0.454802
L1CAM	-0.582597	0.468245
ACE	-0.15974	0.468422
RSU1	0.901661	0.468422
KRT6B	0.26363	0.473442
FBLN5	0.671343	0.475419
IGKV1-16	-0.12041	0.480841
ITIH2	-0.100278	0.481587
PTPRJ	-0.547393	0.482476
SHBG	-0.364987	0.482476
PRG4	0.164579	0.482892
LRG1	0.138901	0.484787
IGHV3-30	-0.139173	0.486212
LMAN2	-0.11976	0.486764
GPI	0.992332	0.487535
H2AC8	-0.511574	0.491334
QSOX2	-0.230797	0.491334
IGHV3-13	0.134796	0.493069
EFEMP1	0.125547	0.494967
FGL1	0.216932	0.495129
FLG2	0.494505	0.495129
CD109	-0.200911	0.499402
IGKV2D-24	-0.191612	0.499402
KRT5	0.277058	0.499402
KRT83	-2.49124	0.500163
AK1	0.246968	0.505741
ITGA1	-0.16871	0.505756
IGFBP3	0.120219	0.507329
PROC	0.135419	0.507329
YWHAQ	0.884446	0.507329
CFHR3	-0.161465	0.508615
IGLV10-54	-1.07403	0.509655
HGFAC	-0.11299	0.509655
IGHV3-38-3	0.322698	0.515368
IGKV2-28	0.167031	0.520601
BPIFB1	0.578964	0.522619
PI16	-0.172831	0.529287
FCGR3A	0.125023	0.529287
RPN1	-0.989633	0.531792
IGKV1-39	0.147098	0.542379
TUBA1C	-0.220925	0.543088
IGHM	-0.167395	0.543088
JUP	0.351074	0.543088
LYVE1	-0.126123	0.546094
CCL15	-0.185327	0.549892
IGHV3-7	0.0830402	0.549892
SPP1	0.314996	0.549892
PRG2	1.86486	0.549892
CDH1	-0.158371	0.550591
ATP5F1B	-0.81205	0.550885
TIMP2	-0.263415	0.550885
ANTXR2	-0.173753	0.550885
PSMA6	0.291999	0.550885
IGHG4	-0.16975	0.554244
IGLV5-45	-0.19164	0.556755
DBI	0.619136	0.556755
FUCA1	0.135333	0.558437
NSF	0.893868	0.558437
KRT20	0.237448	0.56017
ANXA5	0.592212	0.56017
LCP1	0.0662738	0.562122
IGKV1D-8	0.0861014	0.562122
SLC45A1	-0.484131	0.565546
COG4	-0.127671	0.565546
HRG	-0.124157	0.565546
AZGP1	-0.0828124	0.565546
F2	-0.0780686	0.565546
IGHG1	0.0913786	0.565546
IGHV1-2	0.104691	0.565546
ADAMTSL2	0.112636	0.565546
LYZ	0.184143	0.565546
ALDH1A1	0.702981	0.565546
ITM2B	0.104953	0.572317
IGHV1-58	0.25757	0.573991
APOH	-0.090429	0.575223
H6PD	-1.22168	0.579089
LECT2	-0.151428	0.579089
FBLN1	0.101773	0.579089
IGF2	0.107317	0.579089
REG1A	0.143693	0.579089
LILRA3	0.187837	0.579089
CMPK1	0.571164	0.579089
IGHV2-5	-0.124708	0.57998
ERAP2	0.223808	0.57998
SERPINA7	0.107398	0.58202
ADGRG6	0.53135	0.58202
EXT2	0.174047	0.583083
NUCB1	0.571573	0.583671
RHOC	0.521766	0.585926
IGKV6D-21	-0.197547	0.589032
EXTL2	-0.173973	0.589032
CD248	-0.164883	0.589032
PSAP	-0.123251	0.589032
APCS	-0.123139	0.589032
ATRN	-0.0667026	0.589032
AK4	0.0764972	0.589032
KRT9	0.0992976	0.589032
SERPINA5	0.226888	0.589032
WARS1	0.367914	0.589032
CSK	-0.823975	0.589111
POSTN	0.216921	0.589111
ROBO4	-0.19074	0.590229
CKM	-0.666766	0.590502
IGHV5-51	0.0912272	0.590502
APEH	0.332853	0.590502
IGKV2D-29	-0.0974088	0.594792
IGHV4-38-2	0.527343	0.59632
NAGLU	0.149201	0.599794
PTPRZ1	0.296157	0.599794
ARF3	0.815184	0.599794
VSIG4	0.109522	0.604595
SLPI	-0.489774	0.605273
APOC3	0.157102	0.606096
DAG1	-0.105953	0.615792
ILK	0.466411	0.615792
CSF1	0.278738	0.616512
ARPC2	0.85373	0.618021
ELANE	-0.215343	0.619958
ITIH1	-0.0712542	0.620907
IGLV4-60	0.130781	0.6222
IGHV3-64D	0.107556	0.622732
PDLIM1	0.276187	0.622732
IGDCC4	0.426925	0.622732
IGLV4-69	-0.197299	0.623035
F9	0.0868675	0.623035
IGKV2D-30	0.147969	0.623035
C1QTNF3	0.162554	0.623035
IGHV2-26	-0.105752	0.624512
IGFBP6	0.109881	0.624512
ST13	0.386189	0.624512
NME1	0.32554	0.62876
SFTPB	0.224657	0.629963
APOA1	-0.0625795	0.630889
CPQ	0.296405	0.630889
CLIC4	-0.584375	0.635233
LGALS1	-0.143545	0.635233
VCAM1	0.0815803	0.635233
IGLV3-21	-0.14593	0.636818
IGHA1	-0.0990653	0.642289
HEXB	0.220314	0.64625
TF	0.0509225	0.647239
CPN2	0.0628581	0.647239
IGHV1-3	0.0748922	0.661881
F5	-0.0670109	0.666573
CPB2	-0.0732848	0.666832
CTSH	0.144055	0.666832
TALDO1	0.414675	0.666832
IGLV5-37	0.504687	0.666832
TTR	0.0838471	0.668505
IGHV3-35	-0.122778	0.671041
HPR	-0.119634	0.671041
CRHBP	-0.0925283	0.671041
ERAP1	0.118645	0.671041
IGHE	0.232927	0.671041
SPARCL1	0.0900937	0.681014
SORD	0.301991	0.681014
APOL1	0.0791933	0.685205
NEO1	-0.10837	0.687109
TSKU	0.146203	0.687109
CTSS	-0.277765	0.689034
IGLV3-19	-0.0816653	0.689034
TPI1	0.48308	0.689034
IGLV2-18	0.141108	0.692162
ICAM2	0.0611935	0.693014
EEF1A1	-0.998402	0.694165
IGFBP7	0.132153	0.694498
IGKV1D-17	-0.292546	0.698269
EEF2	-0.130558	0.709687
LTBP1	-0.124557	0.709687
HRNR	0.162083	0.709687
INHBC	0.0843755	0.711338
C4BPA	0.0722016	0.713896
MET	-0.168309	0.714641
IGLV3-10	0.0618116	0.714641
BASP1	0.138878	0.714641
CFHR1	-0.0806571	0.718855
IGLV1-47	0.0701329	0.722128
FAP	-0.215227	0.723288
CST3	-0.179664	0.723288
IGHV2-70D	0.109484	0.723288
SEMA4B	0.118218	0.723288
CDH13	-0.105864	0.729138
IGKV1-17	-0.102912	0.729138
SERPINF1	-0.055487	0.735058
ARPC4	0.484834	0.735058
IGLV5-39	0.11572	0.740508
MYH9	0.268176	0.740508
SAA2	0.321356	0.740508
ADH1C	0.34725	0.740508
ACAN	0.107964	0.744466
MMP9	0.113905	0.745629
PAM	0.181826	0.745629
FBN1	0.131539	0.746248
TXN	0.268691	0.748224
COL1A1	0.126832	0.755737
ENPP2	0.137051	0.755737
SELENOP	-0.0469683	0.755953
CTSB	0.098616	0.756204
CS	-0.0462404	0.756322
STIP1	0.201622	0.756322
IGLV3-9	0.0762378	0.759714
IGLV2-14	-0.0800291	0.767688
IGLL5	-0.0499214	0.768445
ADA2	-0.165918	0.768948
ABI3BP	0.0711377	0.768948
IGLV1-40	-0.0582106	0.769268
IGHV3-16	0.21347	0.769268
ENPEP	-0.32085	0.772093
GLIPR2	0.1185	0.772093
PROZ	-0.0778181	0.773013
MEGF8	0.0416114	0.777837
PLA2G7	0.0765335	0.778531
S100P	0.144626	0.778531
IGLV2-11	-0.0953249	0.79576
XP32	0.125541	0.799493
HPD	0.348697	0.799493
CADM1	0.0768284	0.804657
F13B	-0.0414651	0.805054
IGKV3-15	0.0387981	0.80648
IGHV3-38	-0.0391083	0.80807
COL6A3	0.0437795	0.80807
ITLN1	0.119571	0.81023
ICOSLG	-0.0481232	0.813875
DSP	0.237474	0.813875
PCSK9	0.0678056	0.818262
IGKV1-27	0.0471116	0.818435
IGLV4-3	-0.197701	0.820409
IGHV3-15	0.058277	0.821007
CFB	0.0494137	0.8269
CD93	0.0523386	0.832733
CCL5	0.0615299	0.832733
KRT14	0.0763722	0.832733
BCAM	-0.150232	0.834315
LCN2	0.0859201	0.834353
VWF	0.0651667	0.846714
PDGFRB	-0.118262	0.847403
CTTN	-0.144982	0.851973
ANG	-0.0565813	0.851973
IGLV9-49	0.0515461	0.853584
KRT16	0.0829741	0.853584
SHH	0.132767	0.853584
ALDOB	0.243003	0.855274
B4GALT1	-0.102634	0.859837
CAMP	-0.0734311	0.859837
MPO	-0.0622032	0.859837
HABP2	-0.0319703	0.859837
ICAM3	-0.0317558	0.859837
AOC3	0.0327873	0.859837
MMRN2	0.0327934	0.859837
CFHR2	0.0411507	0.859837
IGHV3-43	0.0542389	0.859837
MBL2	0.0689872	0.859837
VNN1	0.0831076	0.859837
FGL2	0.0941984	0.859837
OLFM1	-0.0568498	0.860078
PLTP	-0.0283253	0.860078
APOF	-0.0417569	0.862014
CD44	0.0281315	0.862014
IL1RAP	-0.0288938	0.863197
CD14	0.0239589	0.869384
FUCA2	0.0293659	0.871871
IGKV3D-15	-0.0429022	0.872936
IGKC	-0.0291259	0.873141
CDHR2	0.0799852	0.873141
IGHV1-18	0.0238544	0.873805
SNCA	0.0955423	0.87738
MB	-0.240833	0.881692
CCL18	0.0536931	0.882571
RNASE4	-0.0238224	0.88432
IGLV7-46	-0.0595034	0.889126
ALB	-0.0145625	0.890619
VASN	0.0282186	0.890619
PGK1	0.077588	0.891633
IGKV2-40	-0.0654694	0.899701
CTSC	-0.0546038	0.907288
C4B_2	-0.0323503	0.907288
IGKV3D-20	-0.0289667	0.907288
IGKV3-20	-0.0196799	0.907288
CFH	-0.0184999	0.907288
DPP4	0.022106	0.907288
RNASE1	0.0250256	0.907288
APOC1	0.0270311	0.907288
COL18A1	0.0284043	0.907288
IGLV7-43	0.032953	0.907288
IGLV8-61	0.0396268	0.907288
DBH	0.053776	0.907288
COL6A2	0.0562288	0.907288
RARRES2	-0.0264343	0.909677
GNPTG	-0.0238482	0.909677
PRNP	-0.0210331	0.909677
PROS1	-0.0173115	0.909677
SOD3	0.064116	0.909677
IGLC7	-0.0609279	0.916722
IGHV1-45	0.0186523	0.91856
MARCO	-0.0823316	0.924152
CR2	0.0353118	0.934139
IGKV2-29	0.0370422	0.934166
DSG1	0.0538094	0.934166
HLA-A	-0.0589059	0.9385
CDKL3	0.0253379	0.939051
IGHV6-1	-0.0185478	0.94236
IGF2R	-0.0117416	0.94236
PCYOX1	0.014602	0.94236
F10	0.0152497	0.94236
FCGRT	0.0556952	0.94236
VIM	0.0608047	0.94512
QSOX1	-0.00964677	0.94885
ANXA2	0.0641927	0.94885
KLKB1	-0.011929	0.952553
CALR	-0.0183564	0.953244
CP	-0.0088905	0.953244
RBP4	0.0105855	0.953244
C7	-0.0111601	0.953453
FN1	0.0121766	0.953453
IGHV3-21	-0.0441623	0.95707
IGKV1D-33	0.0127906	0.957998
APP	0.0224677	0.957998
C5	0.00592762	0.964157
SCGB3A2	0.0229852	0.964157
APOB	0.00552109	0.969415
MENT	-0.0135103	0.970417
LTA4H	0.00973054	0.970417
EIF5A	0.0296661	0.970417
C1QA	0.00441087	0.974437
IGHV3-49	0.00420969	0.982813
ISLR	-0.0110232	0.984818
CD5L	0.0046906	0.984818
PEBP4	0.00779378	0.984818
CFI	0.0018681	0.990028
	0.00235462	0.991761
IGHD	-0.000654259	0.998545
C4BPB	0.000233434	0.998545
PZP	0.00214322	0.998545
Group	NA	NA
GGT3P	NA	NA
AKR1B15	NA	NA
MYL12B	NA	NA
ARPC3	NA	NA
ARPC5	NA	NA
TXNL1	NA	NA
TPD52L2	NA	NA
AKR7A2	NA	NA
TGOLN2	NA	NA
RGS10	NA	NA
IDH1	NA	NA
SEC24B	NA	NA
CAVIN2	NA	NA
SOD1	NA	NA
PNP	NA	NA
GOT2	NA	NA
PRL	NA	NA
LMNA	NA	NA
SLC4A1	NA	NA
CSTB	NA	NA
ANXA1	NA	NA
SOD2	NA	NA
ASL	NA	NA
CAPNS1	NA	NA
TPM3	NA	NA
FABP1	NA	NA
ASGR2	NA	NA
CA3	NA	NA
PRSS2	NA	NA
BPGM	NA	NA
CELA2A	NA	NA
PLEK	NA	NA
ESD	NA	NA
PYGB	NA	NA
MTHFD1	NA	NA
ALAD	NA	NA
CPB1	NA	NA
PNLIP	NA	NA
GOT1	NA	NA
LGALS3	NA	NA
HK1	NA	NA
TYMP	NA	NA
TCN1	NA	NA
ANXA7	NA	NA
PSMB1	NA	NA
CSRP1	NA	NA
SCP2	NA	NA
AHCY	NA	NA
PSMA1	NA	NA
PSMA3	NA	NA
PTX3	NA	NA
MGAT1	NA	NA
PSMB5	NA	NA
PEBP1	NA	NA
SERPINB1	NA	NA
S100A7	NA	NA
CPS1	NA	NA
COL15A1	NA	NA
UBA7	NA	NA
LGALS7B	NA	NA
LMAN1	NA	NA
PSMB3	NA	NA
HINT1	NA	NA
ARHGDIB	NA	NA
AKR1C2	NA	NA
CAPZA1	NA	NA
VCP	NA	NA
CDH6	NA	NA
CDC42	NA	NA
ACTR3	NA	NA
ACTR2	NA	NA
HSPE1	NA	NA
YWHAG	NA	NA
FKBP1A	NA	NA
GRB2	NA	NA
TUBA4A	NA	NA
HBG2	NA	NA
KRT17	NA	NA
NOTCH2	NA	NA
CLC	NA	NA
ARHGAP1	NA	NA
TGM3	NA	NA
UBE2V1	NA	NA
LASP1	NA	NA
KPNB1	NA	NA
HAGH	NA	NA
PCK2	NA	NA
PM20D1	NA	NA
NHS	NA	NA
DCXR	NA	NA
BHMT	NA	NA
PGM2	NA	NA
PHB2	NA	NA
RAB1B	NA	NA
BPIFA1	NA	NA
MRC2	NA	NA
LNPEP	NA	NA
TRHDE	NA	NA
PA2G4	NA	NA
GMFG	NA	NA
HBQ1	NA	NA
HBM	NA	NA
ZG16B	NA	NA
LGALSL	NA	NA
LZIC	NA	NA

## Sheet: Table S2
GO and KEGG enrichment analyses of 27 differential proteins
ONTOLOGY	ID	Description	GeneRatio	BgRatio	pvalue	p.adjust	qvalue	geneID	Count
BP	GO:0007596	blood coagulation	6/27	221/18800	5.93761e-07	0.000261608	0.000169857	VCL/F13A1/THBS1/GP5/ACTB/FERMT3	6
BP	GO:0050817	coagulation	6/27	226/18800	6.7683e-07	0.000261608	0.000169857	VCL/F13A1/THBS1/GP5/ACTB/FERMT3	6
BP	GO:0007599	hemostasis	6/27	227/18800	6.94535e-07	0.000261608	0.000169857	VCL/F13A1/THBS1/GP5/ACTB/FERMT3	6
BP	GO:0050878	regulation of body fluid levels	6/27	382/18800	1.39545e-05	0.00394215	0.00255955	VCL/F13A1/THBS1/GP5/ACTB/FERMT3	6
BP	GO:0042060	wound healing	6/27	429/18800	2.68661e-05	0.00607174	0.00394225	VCL/F13A1/THBS1/GP5/ACTB/FERMT3	6
BP	GO:0030168	platelet activation	4/27	130/18800	3.38631e-05	0.00637755	0.0041408	VCL/GP5/ACTB/FERMT3	4
BP	GO:1902041	regulation of extrinsic apoptotic signaling pathway via death domain receptors	3/27	50/18800	4.94975e-05	0.00799031	0.00518793	THBS1/ICAM1/PARK7	3
BP	GO:0070527	platelet aggregation	3/27	69/18800	0.000129931	0.0163145	0.0105926	VCL/ACTB/FERMT3	3
BP	GO:0034333	adherens junction assembly	2/27	12/18800	0.000129938	0.0163145	0.0105926	VCL/ACTB	2
BP	GO:0072378	blood coagulation, fibrin clot formation	2/27	15/18800	0.000206171	0.0207278	0.0134581	F13A1/GP5	2
BP	GO:0048041	focal adhesion assembly	3/27	83/18800	0.000224823	0.0207278	0.0134581	VCL/THBS1/ACTN1	3
BP	GO:0008625	extrinsic apoptotic signaling pathway via death domain receptors	3/27	85/18800	0.000241218	0.0207278	0.0134581	THBS1/ICAM1/PARK7	3
BP	GO:0072376	protein activation cascade	2/27	17/18800	0.000266568	0.0207278	0.0134581	F13A1/GP5	2
BP	GO:0090493	catecholamine uptake	2/27	18/18800	0.000299623	0.0207278	0.0134581	PARK7/ACTB	2
BP	GO:0007044	cell-substrate junction assembly	3/27	92/18800	0.000304648	0.0207278	0.0134581	VCL/THBS1/ACTN1	3
BP	GO:2001234	negative regulation of apoptotic signaling pathway	4/27	230/18800	0.00030701	0.0207278	0.0134581	THBS1/ICAM1/PARK7/MIF	4
BP	GO:0034109	homotypic cell-cell adhesion	3/27	93/18800	0.000314502	0.0207278	0.0134581	VCL/ACTB/FERMT3	3
BP	GO:0007160	cell-matrix adhesion	4/27	235/18800	0.000333141	0.0207278	0.0134581	VCL/THBS1/FERMT3/ACTN1	4
BP	GO:2001237	negative regulation of extrinsic apoptotic signaling pathway	3/27	97/18800	0.000355973	0.0207278	0.0134581	THBS1/ICAM1/PARK7	3
BP	GO:0150115	cell-substrate junction organization	3/27	98/18800	0.000366863	0.0207278	0.0134581	VCL/THBS1/ACTN1	3
BP	GO:0150105	protein localization to cell-cell junction	2/27	21/18800	0.000410156	0.0220703	0.0143298	VCL/ACTB	2
BP	GO:0022898	regulation of transmembrane transporter activity	4/27	273/18800	0.000586671	0.0301336	0.0195651	PARK7/CALM1/CAPN1/ACTB	4
BP	GO:0006517	protein deglycosylation	2/27	26/18800	0.000631961	0.0310485	0.0201591	PARK7/MAN1C1	2
BP	GO:0010758	regulation of macrophage chemotaxis	2/27	27/18800	0.000681913	0.0321068	0.0208462	THBS1/MIF	2
BP	GO:0032409	regulation of transporter activity	4/27	305/18800	0.000887843	0.0391239	0.0254023	PARK7/CALM1/CAPN1/ACTB	4
BP	GO:1902042	negative regulation of extrinsic apoptotic signaling pathway via death domain receptors	2/27	31/18800	0.000900196	0.0391239	0.0254023	ICAM1/PARK7	2
BP	GO:2000191	regulation of fatty acid transport	2/27	33/18800	0.00102035	0.0427035	0.0277265	THBS1/MIF	2
BP	GO:0035633	maintenance of blood-brain barrier	2/27	35/18800	0.00114779	0.0457362	0.0296955	VCL/ACTB	2
BP	GO:0051235	maintenance of location	4/27	331/18800	0.00120243	0.0457362	0.0296955	GP5/PARK7/CALM1/YWHAB	4
BP	GO:0018149	peptide cross-linking	2/27	36/18800	0.00121424	0.0457362	0.0296955	F13A1/THBS1	2
BP	GO:2001236	regulation of extrinsic apoptotic signaling pathway	3/27	153/18800	0.00133945	0.0477615	0.0310105	THBS1/ICAM1/PARK7	3
BP	GO:0048246	macrophage chemotaxis	2/27	38/18800	0.00135254	0.0477615	0.0310105	THBS1/MIF	2
BP	GO:0010038	response to metal ion	4/27	351/18800	0.00149252	0.0511074	0.0331829	IGFBP2/THBS1/PARK7/CALM1	4
BP	GO:1905521	regulation of macrophage migration	2/27	41/18800	0.00157346	0.0522943	0.0339536	THBS1/MIF	2
BP	GO:0031589	cell-substrate adhesion	4/27	364/18800	0.00170542	0.0535012	0.0347371	VCL/THBS1/FERMT3/ACTN1	4
BP	GO:0051271	negative regulation of cellular component movement	4/27	369/18800	0.00179268	0.0535012	0.0347371	VCL/THBS1/MIF/ACTN1	4
BP	GO:0021762	substantia nigra development	2/27	44/18800	0.00181042	0.0535012	0.0347371	CALM1/ACTB	2
BP	GO:2001233	regulation of apoptotic signaling pathway	4/27	370/18800	0.0018105	0.0535012	0.0347371	THBS1/ICAM1/PARK7/MIF	4
BP	GO:0071900	regulation of protein serine/threonine kinase activity	4/27	372/18800	0.0018465	0.0535012	0.0347371	THBS1/CALM1/ACTB/MIF	4
BP	GO:0050900	leukocyte migration	4/27	384/18800	0.00207308	0.0585646	0.0380247	THBS1/ICAM1/PPBP/MIF	4
BP	GO:0061028	establishment of endothelial barrier	2/27	48/18800	0.00215111	0.0592866	0.0384935	VCL/ICAM1	2
BP	GO:0045860	positive regulation of protein kinase activity	4/27	396/18800	0.00231832	0.0600987	0.0390208	THBS1/PARK7/CALM1/MIF	4
BP	GO:0034332	adherens junction organization	2/27	50/18800	0.00233196	0.0600987	0.0390208	VCL/ACTB	2
BP	GO:0051302	regulation of cell division	3/27	186/18800	0.00234013	0.0600987	0.0390208	PPBP/DCDC1/CALM1	3
BP	GO:0043277	apoptotic cell clearance	2/27	51/18800	0.002425	0.0608944	0.0395374	THBS1/FCN3	2
BP	GO:1905517	macrophage migration	2/27	55/18800	0.00281444	0.0689507	0.0447682	THBS1/MIF	2
BP	GO:0034329	cell junction assembly	4/27	420/18800	0.00286786	0.0689507	0.0447682	VCL/THBS1/ACTB/ACTN1	4
BP	GO:0043388	positive regulation of DNA binding	2/27	57/18800	0.00301947	0.0710834	0.0461529	PARK7/CALM1	2
BP	GO:0071902	positive regulation of protein serine/threonine kinase activity	3/27	208/18800	0.00321016	0.0726837	0.047192	THBS1/CALM1/MIF	3
BP	GO:2000351	regulation of endothelial cell apoptotic process	2/27	59/18800	0.00323133	0.0726837	0.047192	THBS1/ICAM1	2
BP	GO:0050867	positive regulation of cell activation	4/27	436/18800	0.00328042	0.0726837	0.047192	IGFBP2/THBS1/GP5/MIF	4
BP	GO:0043030	regulation of macrophage activation	2/27	62/18800	0.00356182	0.0729002	0.0473325	THBS1/MIF	2
BP	GO:0002685	regulation of leukocyte migration	3/27	218/18800	0.00366315	0.0729002	0.0473325	THBS1/ICAM1/MIF	3
BP	GO:0051893	regulation of focal adhesion assembly	2/27	63/18800	0.00367535	0.0729002	0.0473325	VCL/THBS1	2
BP	GO:0090109	regulation of cell-substrate junction assembly	2/27	63/18800	0.00367535	0.0729002	0.0473325	VCL/THBS1	2
BP	GO:0051651	maintenance of location in cell	3/27	219/18800	0.00371049	0.0729002	0.0473325	GP5/PARK7/CALM1	3
BP	GO:0001885	endothelial cell development	2/27	64/18800	0.00379056	0.0729002	0.0473325	VCL/ICAM1	2
BP	GO:0048857	neural nucleus development	2/27	64/18800	0.00379056	0.0729002	0.0473325	CALM1/ACTB	2
BP	GO:0097191	extrinsic apoptotic signaling pathway	3/27	221/18800	0.0038063	0.0729002	0.0473325	THBS1/ICAM1/PARK7	3
BP	GO:0072577	endothelial cell apoptotic process	2/27	65/18800	0.00390744	0.0735902	0.0477805	THBS1/ICAM1	2
BP	GO:0015909	long-chain fatty acid transport	2/27	66/18800	0.004026	0.0745799	0.0484231	THBS1/MIF	2
BP	GO:0097529	myeloid leukocyte migration	3/27	229/18800	0.00420464	0.0765545	0.0497052	THBS1/PPBP/MIF	3
BP	GO:0150116	regulation of cell-substrate junction organization	2/27	68/18800	0.00426808	0.0765545	0.0497052	VCL/THBS1	2
BP	GO:0050922	negative regulation of chemotaxis	2/27	69/18800	0.00439161	0.0766788	0.0497859	THBS1/MIF	2
BP	GO:0033674	positive regulation of kinase activity	4/27	476/18800	0.00448642	0.0766788	0.0497859	THBS1/PARK7/CALM1/MIF	4
BP	GO:0032890	regulation of organic acid transport	2/27	70/18800	0.00451679	0.0766788	0.0497859	THBS1/MIF	2
BP	GO:0030595	leukocyte chemotaxis	3/27	236/18800	0.00457332	0.0766788	0.0497859	THBS1/PPBP/MIF	3
BP	GO:2000379	positive regulation of reactive oxygen species metabolic process	2/27	71/18800	0.00464361	0.0766788	0.0497859	THBS1/PARK7	2
BP	GO:0098657	import into cell	3/27	238/18800	0.00468216	0.0766788	0.0497859	THBS1/PARK7/ACTB	3
BP	GO:0051937	catecholamine transport	2/27	72/18800	0.00477207	0.0770348	0.050017	PARK7/ACTB	2
BP	GO:0001937	negative regulation of endothelial cell proliferation	2/27	76/18800	0.00530222	0.0843874	0.0547909	SPARC/THBS1	2
BP	GO:0043154	negative regulation of cysteine-type endopeptidase activity involved in apoptotic process	2/27	77/18800	0.00543881	0.0853591	0.0554218	THBS1/PARK7	2
BP	GO:0001895	retina homeostasis	2/27	80/18800	0.00585824	0.0906824	0.0588781	POTEF/ACTB	2
BP	GO:0015844	monoamine transport	2/27	83/18800	0.00629207	0.0960815	0.0623836	PARK7/ACTB	2
BP	GO:0022406	membrane docking	2/27	84/18800	0.00643985	0.0970271	0.0629975	ICAM1/CALM1	2
BP	GO:2000117	negative regulation of cysteine-type endopeptidase activity	2/27	85/18800	0.00658921	0.0979712	0.0636106	THBS1/PARK7	2
BP	GO:0033627	cell adhesion mediated by integrin	2/27	86/18800	0.00674015	0.0981826	0.0637478	ICAM1/FERMT3	2
BP	GO:0001894	tissue homeostasis	3/27	272/18800	0.0067772	0.0981826	0.0637478	VCL/POTEF/ACTB	3
CC	GO:0031093	platelet alpha granule lumen	6/27	67/19594	3.55607e-10	4.9785e-08	3.10688e-08	F13A1/SPARC/THBS1/PPBP/FERMT3/ACTN1	6
CC	GO:0031091	platelet alpha granule	6/27	91/19594	2.32327e-09	1.60699e-07	1.00286e-07	F13A1/SPARC/THBS1/PPBP/FERMT3/ACTN1	6
CC	GO:0030055	cell-substrate junction	9/27	428/19594	3.44354e-09	1.60699e-07	1.00286e-07	VCL/ICAM1/TPM4/CAPN1/ACTB/ACTC1/YWHAB/FERMT3/ACTN1	9
CC	GO:0034774	secretory granule lumen	8/27	322/19594	8.25089e-09	2.17123e-07	1.35498e-07	VCL/F13A1/SPARC/THBS1/PPBP/MIF/FERMT3/ACTN1	8
CC	GO:0060205	cytoplasmic vesicle lumen	8/27	325/19594	8.87031e-09	2.17123e-07	1.35498e-07	VCL/F13A1/SPARC/THBS1/PPBP/MIF/FERMT3/ACTN1	8
CC	GO:0031983	vesicle lumen	8/27	327/19594	9.30526e-09	2.17123e-07	1.35498e-07	VCL/F13A1/SPARC/THBS1/PPBP/MIF/FERMT3/ACTN1	8
CC	GO:0072562	blood microparticle	6/27	147/19594	4.18339e-08	8.36678e-07	5.22138e-07	F13A1/FCN3/IGKV4-1/POTEF/ACTB/ACTC1	6
CC	GO:0005925	focal adhesion	8/27	419/19594	6.35956e-08	1.11292e-06	6.94531e-07	VCL/ICAM1/TPM4/CAPN1/ACTB/ACTC1/YWHAB/ACTN1	8
CC	GO:0002102	podosome	3/27	29/19594	8.32465e-06	0.000129495	8.08124e-05	VCL/TPM4/FERMT3	3
CC	GO:0030016	myofibril	5/27	228/19594	1.3375e-05	0.00018725	0.000116855	VCL/TPM4/CALM1/ACTC1/ACTN1	5
CC	GO:0043292	contractile fiber	5/27	238/19594	1.64525e-05	0.000193814	0.000120952	VCL/TPM4/CALM1/ACTC1/ACTN1	5
CC	GO:0005884	actin filament	4/27	113/19594	1.66127e-05	0.000193814	0.000120952	TPM4/ACTB/ACTC1/ACTN1	4
CC	GO:0015629	actin cytoskeleton	6/27	499/19594	4.97001e-05	0.000535232	0.000334017	VCL/TPM4/ACTB/ACTC1/FERMT3/ACTN1	6
CC	GO:0005916	fascia adherens	2/27	10/19594	8.17277e-05	0.000817277	0.00051003	VCL/ACTN1	2
CC	GO:0030017	sarcomere	4/27	209/19594	0.000182088	0.00169949	0.00106058	TPM4/CALM1/ACTC1/ACTN1	4
CC	GO:0062023	collagen-containing extracellular matrix	5/27	429/19594	0.000266545	0.00233227	0.00145547	F13A1/SPARC/THBS1/FCN3/ICAM1	5
CC	GO:0030863	cortical cytoskeleton	3/27	107/19594	0.000420949	0.00346664	0.00216339	TPM4/ACTB/ACTN1	3
CC	GO:1904813	ficolin-1-rich granule lumen	3/27	124/19594	0.000647541	0.00503643	0.00314304	VCL/CAPN1/MIF	3
CC	GO:0005938	cell cortex	4/27	310/19594	0.000809111	0.00596187	0.00372057	TPM4/POTEF/ACTB/ACTN1	4
CC	GO:0005912	adherens junction	3/27	172/19594	0.00166515	0.011656	0.00727408	VCL/PARK7/ACTB	3
CC	GO:0101002	ficolin-1-rich granule	3/27	185/19594	0.00204999	0.0131487	0.00820556	VCL/CAPN1/MIF	3
CC	GO:0014704	intercalated disc	2/27	49/19594	0.00206622	0.0131487	0.00820556	VCL/ACTN1	2
CC	GO:0001725	stress fiber	2/27	69/19594	0.0040526	0.0236402	0.0147529	TPM4/ACTN1	2
CC	GO:0097517	contractile actin filament bundle	2/27	69/19594	0.0040526	0.0236402	0.0147529	TPM4/ACTN1	2
CC	GO:0044291	cell-cell contact zone	2/27	71/19594	0.00428545	0.0239985	0.0149765	VCL/ACTN1	2
CC	GO:0005911	cell-cell junction	4/27	497/19594	0.00451684	0.0243214	0.015178	VCL/PARK7/ACTB/ACTN1	4
CC	GO:0042641	actomyosin	2/27	77/19594	0.00502039	0.0257407	0.0160638	TPM4/ACTN1	2
CC	GO:0032432	actin filament bundle	2/27	78/19594	0.00514815	0.0257407	0.0160638	TPM4/ACTN1	2
CC	GO:0098978	glutamatergic synapse	3/27	319/19594	0.00936275	0.0451995	0.0282072	ACTB/ACTC1/ACTN1	3
CC	GO:0034992	microtubule organizing center attachment site	1/27	11/19594	0.0150575	0.0620015	0.0386927	SUN3	1
CC	GO:0034993	meiotic nuclear membrane microtubule tethering complex	1/27	11/19594	0.0150575	0.0620015	0.0386927	SUN3	1
CC	GO:0106083	nuclear membrane protein complex	1/27	11/19594	0.0150575	0.0620015	0.0386927	SUN3	1
CC	GO:0106094	nuclear membrane microtubule tethering complex	1/27	11/19594	0.0150575	0.0620015	0.0386927	SUN3	1
CC	GO:1905286	serine-type peptidase complex	1/27	11/19594	0.0150575	0.0620015	0.0386927	FCN3	1
CC	GO:0031674	I band	2/27	139/19594	0.0156164	0.0624656	0.0389823	ACTC1/ACTN1	2
CC	GO:0098992	neuronal dense core vesicle	1/27	13/19594	0.0177717	0.0691121	0.0431301	STXBP5	1
CC	GO:0031252	cell leading edge	3/27	416/19594	0.0190498	0.0720805	0.0449825	ACTB/ACTC1/ACTN1	3
CC	GO:0005892	acetylcholine-gated channel complex	1/27	15/19594	0.0204786	0.0746432	0.0465819	STXBP5	1
CC	GO:0005869	dynactin complex	1/27	16/19594	0.0218294	0.0746432	0.0465819	ACTC1	1
CC	GO:0043034	costamere	1/27	16/19594	0.0218294	0.0746432	0.0465819	VCL	1
CC	GO:0019814	immunoglobulin complex	2/27	167/19594	0.0220431	0.0746432	0.0465819	IGKV4-1/IGKJ1	2
CC	GO:0031092	platelet alpha granule membrane	1/27	17/19594	0.0231784	0.0746432	0.0465819	SPARC	1
CC	GO:0005639	integral component of nuclear inner membrane	1/27	18/19594	0.0245256	0.0746432	0.0465819	SUN3	1
CC	GO:0031143	pseudopodium	1/27	18/19594	0.0245256	0.0746432	0.0465819	ACTN1	1
CC	GO:0031229	intrinsic component of nuclear inner membrane	1/27	18/19594	0.0245256	0.0746432	0.0465819	SUN3	1
CC	GO:0044305	calyx of Held	1/27	18/19594	0.0245256	0.0746432	0.0465819	ACTB	1
CC	GO:0005865	striated muscle thin filament	1/27	21/19594	0.0285565	0.0832898	0.0519779	TPM4	1
CC	GO:0090665	glycoprotein complex	1/27	21/19594	0.0285565	0.0832898	0.0519779	GP5	1
CC	GO:0098793	presynapse	3/27	492/19594	0.0294443	0.0841267	0.0525001	STXBP5/PARK7/ACTB	3
CC	GO:0071682	endocytic vesicle lumen	1/27	23/19594	0.0312349	0.0860569	0.0537047	SPARC	1
CC	GO:0030027	lamellipodium	2/27	202/19594	0.0313493	0.0860569	0.0537047	ACTB/ACTC1	2
CC	GO:0036379	myofilament	1/27	25/19594	0.0339061	0.0896994	0.0559778	TPM4	1
CC	GO:0031045	dense core granule	1/27	26/19594	0.035239	0.0896994	0.0559778	STXBP5	1
CC	GO:0035267	NuA4 histone acetyltransferase complex	1/27	26/19594	0.035239	0.0896994	0.0559778	ACTB	1
CC	GO:0043189	H4/H2A histone acetyltransferase complex	1/27	26/19594	0.035239	0.0896994	0.0559778	ACTB	1
MF	GO:0005178	integrin binding	4/25	156/18410	5.46229e-05	0.00770183	0.00459983	THBS1/ICAM1/FERMT3/ACTN1	4
MF	GO:0099186	structural constituent of postsynapse	2/25	13/18410	0.00013683	0.00964653	0.00576127	ACTB/ACTN1	2
MF	GO:0098918	structural constituent of synapse	2/25	19/18410	0.000298479	0.0140285	0.00837836	ACTB/ACTN1	2
MF	GO:0050840	extracellular matrix binding	2/25	55/18410	0.00251562	0.0886755	0.0529604	SPARC/THBS1	2
MF	GO:0005518	collagen binding	2/25	68/18410	0.00381755	0.0973874	0.0581634	SPARC/THBS1	2
MF	GO:0017022	myosin binding	2/25	72/18410	0.00426924	0.0973874	0.0581634	STXBP5/ACTC1	2
MF	GO:0045296	cadherin binding	3/25	333/18410	0.0100442	0.0973874	0.0581634	VCL/PARK7/YWHAB	3
MF	GO:0044325	transmembrane transporter binding	2/25	127/18410	0.012769	0.0973874	0.0581634	CALM1/ACTN1	2
MF	GO:0015924	mannosyl-oligosaccharide mannosidase activity	1/25	10/18410	0.0135002	0.0973874	0.0581634	MAN1C1	1
MF	GO:0030957	Tat protein binding	1/25	10/18410	0.0135002	0.0973874	0.0581634	ACTB	1
MF	GO:0045294	alpha-catenin binding	1/25	10/18410	0.0135002	0.0973874	0.0581634	VCL	1
MF	GO:0002020	protease binding	2/25	136/18410	0.014542	0.0973874	0.0581634	PARK7/MIF	2
MF	GO:0002162	dystroglycan binding	1/25	11/18410	0.0148405	0.0973874	0.0581634	VCL	1
MF	GO:0019855	calcium channel inhibitor activity	1/25	11/18410	0.0148405	0.0973874	0.0581634	CALM1	1
MF	GO:0019838	growth factor binding	2/25	139/18410	0.0151555	0.0973874	0.0581634	IGFBP2/THBS1	2
MF	GO:0019955	cytokine binding	2/25	141/18410	0.0155706	0.0973874	0.0581634	THBS1/PARK7	2
MF	GO:0008179	adenylate cyclase binding	1/25	12/18410	0.0161791	0.0973874	0.0581634	CALM1	1
MF	GO:0017166	vinculin binding	1/25	12/18410	0.0161791	0.0973874	0.0581634	ACTN1	1
MF	GO:0031432	titin binding	1/25	13/18410	0.017516	0.0973874	0.0581634	CALM1	1
MF	GO:0031994	insulin-like growth factor I binding	1/25	13/18410	0.017516	0.0973874	0.0581634	IGFBP2	1
MF	GO:0045159	myosin II binding	1/25	13/18410	0.017516	0.0973874	0.0581634	STXBP5	1
MF	GO:0050998	nitric-oxide synthase binding	1/25	13/18410	0.017516	0.0973874	0.0581634	ACTB	1
MF	GO:0016863	intramolecular oxidoreductase activity, transposing C=C bonds	1/25	14/18410	0.0188511	0.0973874	0.0581634	MIF	1
MF	GO:0004559	alpha-mannosidase activity	1/25	15/18410	0.0201845	0.0973874	0.0581634	MAN1C1	1
MF	GO:0140299	small molecule sensor activity	1/25	15/18410	0.0201845	0.0973874	0.0581634	PARK7	1
MF	GO:0003779	actin binding	3/25	439/18410	0.0209878	0.0973874	0.0581634	VCL/TPM4/ACTN1	3
MF	GO:0004198	calcium-dependent cysteine-type endopeptidase activity	1/25	16/18410	0.0215161	0.0973874	0.0581634	CAPN1	1
MF	GO:0010851	cyclase regulator activity	1/25	16/18410	0.0215161	0.0973874	0.0581634	CALM1	1
MF	GO:0015923	mannosidase activity	1/25	16/18410	0.0215161	0.0973874	0.0581634	MAN1C1	1
MF	GO:0072542	protein phosphatase activator activity	1/25	16/18410	0.0215161	0.0973874	0.0581634	CALM1	1
MF	GO:0005201	extracellular matrix structural constituent	2/25	172/18410	0.022614	0.0973874	0.0581634	SPARC/THBS1	2
MF	GO:0016755	aminoacyltransferase activity	1/25	17/18410	0.022846	0.0973874	0.0581634	F13A1	1
MF	GO:0003823	antigen binding	2/25	174/18410	0.0231064	0.0973874	0.0581634	FCN3/IGKV4-1	2
MF	GO:0030169	low-density lipoprotein particle binding	1/25	18/18410	0.0241742	0.0973874	0.0581634	THBS1	1
MF	GO:0045236	CXCR chemokine receptor binding	1/25	18/18410	0.0241742	0.0973874	0.0581634	PPBP	1
KEGG	hsa04670	Leukocyte transendothelial migration	4/17	114/8164	7.45973e-05	0.00783272	0.00604631	VCL/ICAM1/ACTB/ACTN1	4
KEGG	hsa04520	Adherens junction	3/17	71/8164	0.000392763	0.0199654	0.0154119	VCL/ACTB/ACTN1	3
KEGG	hsa04510	Focal adhesion	4/17	201/8164	0.000659795	0.0199654	0.0154119	VCL/THBS1/ACTB/ACTN1	4
KEGG	hsa05410	Hypertrophic cardiomyopathy	3/17	90/8164	0.000787786	0.0199654	0.0154119	TPM4/ACTB/ACTC1	3
KEGG	hsa05414	Dilated cardiomyopathy	3/17	96/8164	0.000950732	0.0199654	0.0154119	TPM4/ACTB/ACTC1	3
KEGG	hsa05131	Shigellosis	4/17	247/8164	0.00142598	0.0249547	0.0192633	VCL/CAPN1/ACTB/ACTN1	4
KEGG	hsa04611	Platelet activation	3/17	124/8164	0.00199045	0.0298567	0.0230473	GP5/ACTB/FERMT3	3
KEGG	hsa05418	Fluid shear stress and atherosclerosis	3/17	139/8164	0.00275728	0.0361894	0.0279356	ICAM1/CALM1/ACTB	3
KEGG	hsa04261	Adrenergic signaling in cardiomyocytes	3/17	150/8164	0.00342175	0.0399204	0.0308158	TPM4/CALM1/ACTC1	3
KEGG	hsa05144	Malaria	2/17	50/8164	0.00471448	0.049502	0.0382121	THBS1/ICAM1	2
KEGG	hsa05416	Viral myocarditis	2/17	60/8164	0.00672922	0.0642335	0.0495837	ICAM1/ACTB	2
KEGG	hsa04015	Rap1 signaling pathway	3/17	210/8164	0.00874066	0.0762695	0.0588747	THBS1/CALM1/ACTB	3
KEGG	hsa04810	Regulation of actin cytoskeleton	3/17	218/8164	0.00968291	0.0762695	0.0588747	VCL/ACTB/ACTN1	3
KEGG	hsa04971	Gastric acid secretion	2/17	76/8164	0.0106256	0.0762695	0.0588747	CALM1/ACTB	2
KEGG	hsa05100	Bacterial invasion of epithelial cells	2/17	77/8164	0.0108956	0.0762695	0.0588747	VCL/ACTB	2
KEGG	hsa04260	Cardiac muscle contraction	2/17	87/8164	0.0137616	0.086869	0.0670568	TPM4/ACTC1	2
KEGG	hsa04512	ECM-receptor interaction	2/17	88/8164	0.0140645	0.086869	0.0670568	THBS1/GP5	2

## Sheet: Table S3
	GO and KEGG enrichment analyses of 8 hub proteins
ONTOLOGY	ID	Description	GeneRatio	BgRatio	pvalue	p.adjust	qvalue	geneID	Count
BP	GO:0048041	focal adhesion assembly	3/8	83/18800	4.57321e-06	0.00117994	0.000532305	VCL/ACTN1/THBS1	3
BP	GO:0007044	cell-substrate junction assembly	3/8	92/18800	6.23927e-06	0.00117994	0.000532305	VCL/ACTN1/THBS1	3
BP	GO:0150115	cell-substrate junction organization	3/8	98/18800	7.54761e-06	0.00117994	0.000532305	VCL/ACTN1/THBS1	3
BP	GO:0034333	adherens junction assembly	2/8	12/18800	1.04355e-05	0.00122357	0.000551985	VCL/ACTB	2
BP	GO:0034329	cell junction assembly	4/8	420/18800	1.60096e-05	0.0015017	0.000677459	VCL/ACTN1/ACTB/THBS1	4
BP	GO:0150105	protein localization to cell-cell junction	2/8	21/18800	3.31405e-05	0.00259048	0.00116864	VCL/ACTB	2
BP	GO:0007596	blood coagulation	3/8	221/18800	8.59198e-05	0.00439071	0.00198077	VCL/ACTB/THBS1	3
BP	GO:0050817	coagulation	3/8	226/18800	9.18199e-05	0.00439071	0.00198077	VCL/ACTB/THBS1	3
BP	GO:0007599	hemostasis	3/8	227/18800	9.3031e-05	0.00439071	0.00198077	VCL/ACTB/THBS1	3
BP	GO:0035633	maintenance of blood-brain barrier	2/8	35/18800	9.36185e-05	0.00439071	0.00198077	VCL/ACTB	2
BP	GO:0007160	cell-matrix adhesion	3/8	235/18800	0.000103099	0.00439575	0.00198304	VCL/ACTN1/THBS1	3
BP	GO:0001894	tissue homeostasis	3/8	272/18800	0.000158959	0.00600725	0.00271004	VCL/ACTB/POTEF	3
BP	GO:0061028	establishment of endothelial barrier	2/8	48/18800	0.000176991	0.00600725	0.00271004	VCL/ICAM1	2
BP	GO:0034332	adherens junction organization	2/8	50/18800	0.000192129	0.00600725	0.00271004	VCL/ACTB	2
BP	GO:1902041	regulation of extrinsic apoptotic signaling pathway via death domain receptors	2/8	50/18800	0.000192129	0.00600725	0.00271004	THBS1/ICAM1	2
BP	GO:0060249	anatomical structure homeostasis	3/8	319/18800	0.000254421	0.00726252	0.00327632	VCL/ACTB/POTEF	3
BP	GO:2000351	regulation of endothelial cell apoptotic process	2/8	59/18800	0.00026784	0.00726252	0.00327632	THBS1/ICAM1	2
BP	GO:0051893	regulation of focal adhesion assembly	2/8	63/18800	0.000305462	0.00726252	0.00327632	VCL/THBS1	2
BP	GO:0090109	regulation of cell-substrate junction assembly	2/8	63/18800	0.000305462	0.00726252	0.00327632	VCL/THBS1	2
BP	GO:0001885	endothelial cell development	2/8	64/18800	0.000315249	0.00726252	0.00327632	VCL/ICAM1	2
BP	GO:0072577	endothelial cell apoptotic process	2/8	65/18800	0.000325187	0.00726252	0.00327632	THBS1/ICAM1	2
BP	GO:0150116	regulation of cell-substrate junction organization	2/8	68/18800	0.000355915	0.00732273	0.00330349	VCL/THBS1	2
BP	GO:0070527	platelet aggregation	2/8	69/18800	0.000366462	0.00732273	0.00330349	VCL/ACTB	2
BP	GO:0031589	cell-substrate adhesion	3/8	364/18800	0.00037502	0.00732273	0.00330349	VCL/ACTN1/THBS1	3
BP	GO:0051271	negative regulation of cellular component movement	3/8	369/18800	0.000390338	0.00732273	0.00330349	VCL/ACTN1/THBS1	3
BP	GO:0050878	regulation of body fluid levels	3/8	382/18800	0.000432049	0.00779351	0.00351587	VCL/ACTB/THBS1	3
BP	GO:0001895	retina homeostasis	2/8	80/18800	0.000492459	0.00855419	0.00385903	ACTB/POTEF	2
BP	GO:0008625	extrinsic apoptotic signaling pathway via death domain receptors	2/8	85/18800	0.000555761	0.009309	0.00419955	THBS1/ICAM1	2
BP	GO:0042060	wound healing	3/8	429/18800	0.000606694	0.00981171	0.00442633	VCL/ACTB/THBS1	3
BP	GO:0034109	homotypic cell-cell adhesion	2/8	93/18800	0.000664846	0.00997279	0.004499	VCL/ACTB	2
BP	GO:1904035	regulation of epithelial cell apoptotic process	2/8	94/18800	0.000679154	0.00997279	0.004499	THBS1/ICAM1	2
BP	GO:0007015	actin filament organization	3/8	450/18800	0.000697485	0.00997279	0.004499	ACTN1/TPM4/ACTC1	3
BP	GO:1902414	protein localization to cell junction	2/8	96/18800	0.000708218	0.00997279	0.004499	VCL/ACTB	2
BP	GO:2001237	negative regulation of extrinsic apoptotic signaling pathway	2/8	97/18800	0.000722974	0.00997279	0.004499	THBS1/ICAM1	2
BP	GO:0019882	antigen processing and presentation	2/8	107/18800	0.000878707	0.0117747	0.00531188	THBS1/ICAM1	2
BP	GO:0045446	endothelial cell differentiation	2/8	117/18800	0.00104923	0.0135262	0.00610204	VCL/ICAM1	2
BP	GO:1904019	epithelial cell apoptotic process	2/8	118/18800	0.0010671	0.0135262	0.00610204	THBS1/ICAM1	2
BP	GO:0001952	regulation of cell-matrix adhesion	2/8	123/18800	0.00115861	0.0142997	0.006451	VCL/THBS1	2
BP	GO:0030168	platelet activation	2/8	130/18800	0.00129288	0.0155477	0.00701401	VCL/ACTB	2
BP	GO:0003158	endothelium development	2/8	133/18800	0.00135261	0.0158594	0.00715461	VCL/ICAM1	2
BP	GO:0002687	positive regulation of leukocyte migration	2/8	141/18800	0.00151829	0.0173677	0.00783507	THBS1/ICAM1	2
BP	GO:0007043	cell-cell junction assembly	2/8	149/18800	0.00169322	0.0189077	0.00852977	VCL/ACTB	2
BP	GO:2001236	regulation of extrinsic apoptotic signaling pathway	2/8	153/18800	0.00178415	0.0194597	0.00877879	THBS1/ICAM1	2
BP	GO:0099173	postsynapse organization	2/8	163/18800	0.00202149	0.0215473	0.00972058	ACTN1/ACTB	2
BP	GO:0055001	muscle cell development	2/8	183/18800	0.00253887	0.0264606	0.0119371	ACTN1/ACTC1	2
BP	GO:0009749	response to glucose	2/8	189/18800	0.00270509	0.0275801	0.0124422	THBS1/ICAM1	2
BP	GO:0009746	response to hexose	2/8	193/18800	0.0028187	0.0281271	0.0126889	THBS1/ICAM1	2
BP	GO:0071674	mononuclear cell migration	2/8	199/18800	0.00299332	0.0286175	0.0129102	THBS1/ICAM1	2
BP	GO:0034284	response to monosaccharide	2/8	200/18800	0.00302291	0.0286175	0.0129102	THBS1/ICAM1	2
BP	GO:1901888	regulation of cell junction assembly	2/8	201/18800	0.00305264	0.0286175	0.0129102	VCL/THBS1	2
BP	GO:0002064	epithelial cell development	2/8	203/18800	0.00311252	0.0286175	0.0129102	VCL/ICAM1	2
BP	GO:0045216	cell-cell junction organization	2/8	205/18800	0.00317295	0.0286175	0.0129102	VCL/ACTB	2
BP	GO:0010810	regulation of cell-substrate adhesion	2/8	217/18800	0.00354716	0.0310863	0.0140239	VCL/THBS1	2
BP	GO:0002685	regulation of leukocyte migration	2/8	218/18800	0.00357924	0.0310863	0.0140239	THBS1/ICAM1	2
BP	GO:0097191	extrinsic apoptotic signaling pathway	2/8	221/18800	0.0036763	0.0311414	0.0140488	THBS1/ICAM1	2
BP	GO:0009743	response to carbohydrate	2/8	226/18800	0.00384082	0.0311414	0.0140488	THBS1/ICAM1	2
BP	GO:2001234	negative regulation of apoptotic signaling pathway	2/8	230/18800	0.00397489	0.0311414	0.0140488	THBS1/ICAM1	2
BP	GO:0002291	T cell activation via T cell receptor contact with antigen bound to MHC molecule on antigen presenting cell	1/8	10/18800	0.00424819	0.0311414	0.0140488	ICAM1	1
BP	GO:0010749	regulation of nitric oxide mediated signal transduction	1/8	10/18800	0.00424819	0.0311414	0.0140488	THBS1	1
BP	GO:0015911	long-chain fatty acid import across plasma membrane	1/8	10/18800	0.00424819	0.0311414	0.0140488	THBS1	1
BP	GO:0019062	virion attachment to host cell	1/8	10/18800	0.00424819	0.0311414	0.0140488	ICAM1	1
BP	GO:0051918	negative regulation of fibrinolysis	1/8	10/18800	0.00424819	0.0311414	0.0140488	THBS1	1
BP	GO:0098974	postsynaptic actin cytoskeleton organization	1/8	10/18800	0.00424819	0.0311414	0.0140488	ACTB	1
BP	GO:0098657	import into cell	2/8	238/18800	0.00424957	0.0311414	0.0140488	ACTB/THBS1	2
BP	GO:0002604	regulation of dendritic cell antigen processing and presentation	1/8	11/18800	0.00467214	0.0337113	0.0152081	THBS1	1
BP	GO:0032908	regulation of transforming growth factor beta1 production	1/8	12/18800	0.00509594	0.0346376	0.015626	THBS1	1
BP	GO:0044650	adhesion of symbiont to host cell	1/8	12/18800	0.00509594	0.0346376	0.015626	ICAM1	1
BP	GO:0051639	actin filament network formation	1/8	12/18800	0.00509594	0.0346376	0.015626	ACTN1	1
BP	GO:0099188	postsynaptic cytoskeleton organization	1/8	12/18800	0.00509594	0.0346376	0.015626	ACTB	1
BP	GO:0072683	T cell extravasation	1/8	13/18800	0.00551957	0.0369811	0.0166832	ICAM1	1
BP	GO:0010752	regulation of cGMP-mediated signaling	1/8	14/18800	0.00594305	0.0377953	0.0170505	THBS1	1
BP	GO:0051917	regulation of fibrinolysis	1/8	14/18800	0.00594305	0.0377953	0.0170505	THBS1	1
BP	GO:1902043	positive regulation of extrinsic apoptotic signaling pathway via death domain receptors	1/8	14/18800	0.00594305	0.0377953	0.0170505	THBS1	1
BP	GO:0002468	dendritic cell antigen processing and presentation	1/8	15/18800	0.00636636	0.0377953	0.0170505	THBS1	1
BP	GO:0010755	regulation of plasminogen activation	1/8	15/18800	0.00636636	0.0377953	0.0170505	THBS1	1
BP	GO:0010763	positive regulation of fibroblast migration	1/8	15/18800	0.00636636	0.0377953	0.0170505	THBS1	1
BP	GO:0032905	transforming growth factor beta1 production	1/8	15/18800	0.00636636	0.0377953	0.0170505	THBS1	1
BP	GO:0044406	adhesion of symbiont to host	1/8	15/18800	0.00636636	0.0377953	0.0170505	ICAM1	1
BP	GO:0045176	apical protein localization	1/8	15/18800	0.00636636	0.0377953	0.0170505	ACTB	1
BP	GO:0033275	actin-myosin filament sliding	1/8	16/18800	0.00678952	0.0380956	0.017186	ACTC1	1
BP	GO:0048266	behavioral response to pain	1/8	16/18800	0.00678952	0.0380956	0.017186	THBS1	1
BP	GO:0002544	chronic inflammatory response	1/8	17/18800	0.00721253	0.0380956	0.017186	THBS1	1
BP	GO:0044539	long-chain fatty acid import into cell	1/8	17/18800	0.00721253	0.0380956	0.017186	THBS1	1
BP	GO:0051895	negative regulation of focal adhesion assembly	1/8	17/18800	0.00721253	0.0380956	0.017186	THBS1	1
BP	GO:0090136	epithelial cell-cell adhesion	1/8	17/18800	0.00721253	0.0380956	0.017186	VCL	1
BP	GO:0150118	negative regulation of cell-substrate junction organization	1/8	17/18800	0.00721253	0.0380956	0.017186	THBS1	1
BP	GO:1901550	regulation of endothelial cell development	1/8	17/18800	0.00721253	0.0380956	0.017186	VCL	1
BP	GO:1903140	regulation of establishment of endothelial barrier	1/8	17/18800	0.00721253	0.0380956	0.017186	VCL	1
BP	GO:0002693	positive regulation of cellular extravasation	1/8	18/18800	0.00763537	0.0380956	0.017186	ICAM1	1
BP	GO:0010759	positive regulation of macrophage chemotaxis	1/8	18/18800	0.00763537	0.0380956	0.017186	THBS1	1
BP	GO:0032026	response to magnesium ion	1/8	18/18800	0.00763537	0.0380956	0.017186	THBS1	1
BP	GO:0090493	catecholamine uptake	1/8	18/18800	0.00763537	0.0380956	0.017186	ACTB	1
BP	GO:0140354	lipid import into cell	1/8	18/18800	0.00763537	0.0380956	0.017186	THBS1	1
BP	GO:1902001	fatty acid transmembrane transport	1/8	18/18800	0.00763537	0.0380956	0.017186	THBS1	1
BP	GO:0032695	negative regulation of interleukin-12 production	1/8	19/18800	0.00805806	0.0389611	0.0175765	THBS1	1
BP	GO:0043652	engulfment of apoptotic cell	1/8	19/18800	0.00805806	0.0389611	0.0175765	THBS1	1
BP	GO:0055003	cardiac myofibril assembly	1/8	19/18800	0.00805806	0.0389611	0.0175765	ACTC1	1
BP	GO:0002577	regulation of antigen processing and presentation	1/8	20/18800	0.00848059	0.0405857	0.0183093	THBS1	1
BP	GO:0030336	negative regulation of cell migration	2/8	346/18800	0.00878813	0.0411149	0.0185481	VCL/THBS1	2
BP	GO:0030220	platelet formation	1/8	21/18800	0.00890296	0.0411149	0.0185481	ACTN1	1
BP	GO:0071636	positive regulation of transforming growth factor beta production	1/8	21/18800	0.00890296	0.0411149	0.0185481	THBS1	1
BP	GO:0015874	norepinephrine transport	1/8	22/18800	0.00932518	0.0411149	0.0185481	ACTB	1
BP	GO:0032891	negative regulation of organic acid transport	1/8	22/18800	0.00932518	0.0411149	0.0185481	THBS1	1
BP	GO:0036344	platelet morphogenesis	1/8	22/18800	0.00932518	0.0411149	0.0185481	ACTN1	1
BP	GO:2000146	negative regulation of cell motility	2/8	361/18800	0.00953715	0.0411149	0.0185481	VCL/THBS1	2
BP	GO:0030194	positive regulation of blood coagulation	1/8	23/18800	0.00974724	0.0411149	0.0185481	THBS1	1
BP	GO:0043968	histone H2A acetylation	1/8	23/18800	0.00974724	0.0411149	0.0185481	ACTB	1
BP	GO:1900048	positive regulation of hemostasis	1/8	23/18800	0.00974724	0.0411149	0.0185481	THBS1	1
BP	GO:0090130	tissue migration	2/8	366/18800	0.00979306	0.0411149	0.0185481	THBS1/ACTC1	2
BP	GO:2001233	regulation of apoptotic signaling pathway	2/8	370/18800	0.01	0.0411149	0.0185481	THBS1/ICAM1	2
BP	GO:0071900	regulation of protein serine/threonine kinase activity	2/8	372/18800	0.0101043	0.0411149	0.0185481	ACTB/THBS1	2
BP	GO:0040037	negative regulation of fibroblast growth factor receptor signaling pathway	1/8	24/18800	0.0101691	0.0411149	0.0185481	THBS1	1
BP	GO:0042730	fibrinolysis	1/8	24/18800	0.0101691	0.0411149	0.0185481	THBS1	1
BP	GO:0050820	positive regulation of coagulation	1/8	24/18800	0.0101691	0.0411149	0.0185481	THBS1	1
BP	GO:2000353	positive regulation of endothelial cell apoptotic process	1/8	24/18800	0.0101691	0.0411149	0.0185481	THBS1	1
BP	GO:2001026	regulation of endothelial cell chemotaxis	1/8	24/18800	0.0101691	0.0411149	0.0185481	THBS1	1
BP	GO:0031639	plasminogen activation	1/8	25/18800	0.0105909	0.0420943	0.0189899	THBS1	1
BP	GO:1905523	positive regulation of macrophage migration	1/8	25/18800	0.0105909	0.0420943	0.0189899	THBS1	1
BP	GO:0050900	leukocyte migration	2/8	384/18800	0.01074	0.0423281	0.0190954	THBS1/ICAM1	2
BP	GO:0042692	muscle cell differentiation	2/8	387/18800	0.0109017	0.0426073	0.0192213	ACTN1/ACTC1	2
BP	GO:1903588	negative regulation of blood vessel endothelial cell proliferation involved in sprouting angiogenesis	1/8	26/18800	0.0110125	0.0426847	0.0192562	THBS1	1
BP	GO:0040013	negative regulation of locomotion	2/8	396/18800	0.0113933	0.0432459	0.0195094	VCL/THBS1	2
BP	GO:0007263	nitric oxide mediated signal transduction	1/8	27/18800	0.0114339	0.0432459	0.0195094	THBS1	1
BP	GO:0010758	regulation of macrophage chemotaxis	1/8	27/18800	0.0114339	0.0432459	0.0195094	THBS1	1
BP	GO:0010955	negative regulation of protein processing	1/8	28/18800	0.0118552	0.0437801	0.0197504	THBS1	1
BP	GO:1903318	negative regulation of protein maturation	1/8	28/18800	0.0118552	0.0437801	0.0197504	THBS1	1
BP	GO:1903671	negative regulation of sprouting angiogenesis	1/8	28/18800	0.0118552	0.0437801	0.0197504	THBS1	1
BP	GO:0032369	negative regulation of lipid transport	1/8	29/18800	0.0122763	0.0446324	0.0201349	THBS1	1
BP	GO:0048265	response to pain	1/8	29/18800	0.0122763	0.0446324	0.0201349	THBS1	1
BP	GO:0050808	synapse organization	2/8	419/18800	0.0126944	0.045458	0.0205074	ACTN1/ACTB	2
BP	GO:0043032	positive regulation of macrophage activation	1/8	30/18800	0.0126972	0.045458	0.0205074	THBS1	1
BP	GO:0035767	endothelial cell chemotaxis	1/8	31/18800	0.013118	0.045573	0.0205593	THBS1	1
BP	GO:0070633	transepithelial transport	1/8	31/18800	0.013118	0.045573	0.0205593	ACTB	1
BP	GO:1900027	regulation of ruffle assembly	1/8	31/18800	0.013118	0.045573	0.0205593	ICAM1	1
BP	GO:1902042	negative regulation of extrinsic apoptotic signaling pathway via death domain receptors	1/8	31/18800	0.013118	0.045573	0.0205593	ICAM1	1
BP	GO:0007409	axonogenesis	2/8	430/18800	0.0133391	0.0460002	0.020752	VCL/ACTB	2
BP	GO:1901889	negative regulation of cell junction assembly	1/8	32/18800	0.0135387	0.0463477	0.0209088	THBS1	1
BP	GO:0030511	positive regulation of transforming growth factor beta receptor signaling pathway	1/8	33/18800	0.0139592	0.0467632	0.0210962	THBS1	1
BP	GO:1903846	positive regulation of cellular response to transforming growth factor beta stimulus	1/8	33/18800	0.0139592	0.0467632	0.0210962	THBS1	1
BP	GO:2000191	regulation of fatty acid transport	1/8	33/18800	0.0139592	0.0467632	0.0210962	THBS1	1
BP	GO:2000352	negative regulation of endothelial cell apoptotic process	1/8	34/18800	0.0143795	0.0478297	0.0215773	ICAM1	1
BP	GO:0010762	regulation of fibroblast migration	1/8	35/18800	0.0147997	0.0488806	0.0220514	THBS1	1
BP	GO:0002504	antigen processing and presentation of peptide or polysaccharide antigen via MHC class II	1/8	36/18800	0.0152197	0.0492278	0.022208	THBS1	1
BP	GO:0018149	peptide cross-linking	1/8	36/18800	0.0152197	0.0492278	0.022208	THBS1	1
BP	GO:0019934	cGMP-mediated signaling	1/8	36/18800	0.0152197	0.0492278	0.022208	THBS1	1
BP	GO:1905168	positive regulation of double-strand break repair via homologous recombination	1/8	37/18800	0.0156395	0.0502394	0.0226644	ACTB	1
BP	GO:0040036	regulation of fibroblast growth factor receptor signaling pathway	1/8	38/18800	0.0160592	0.0505134	0.022788	THBS1	1
BP	GO:0048246	macrophage chemotaxis	1/8	38/18800	0.0160592	0.0505134	0.022788	THBS1	1
BP	GO:1904037	positive regulation of epithelial cell apoptotic process	1/8	38/18800	0.0160592	0.0505134	0.022788	THBS1	1
BP	GO:0061564	axon development	2/8	479/18800	0.0163836	0.0505134	0.022788	VCL/ACTB	2
BP	GO:0002691	regulation of cellular extravasation	1/8	39/18800	0.0164788	0.0505134	0.022788	ICAM1	1
BP	GO:0032570	response to progesterone	1/8	39/18800	0.0164788	0.0505134	0.022788	THBS1	1
BP	GO:0071634	regulation of transforming growth factor beta production	1/8	39/18800	0.0164788	0.0505134	0.022788	THBS1	1
BP	GO:0001953	negative regulation of cell-matrix adhesion	1/8	40/18800	0.0168982	0.0514626	0.0232162	THBS1	1
BP	GO:0043410	positive regulation of MAPK cascade	2/8	491/18800	0.0171714	0.0517316	0.0233376	THBS1/ICAM1	2
BP	GO:0033574	response to testosterone	1/8	41/18800	0.0173174	0.0517316	0.0233376	THBS1	1
BP	GO:1905521	regulation of macrophage migration	1/8	41/18800	0.0173174	0.0517316	0.0233376	THBS1	1
BP	GO:0090051	negative regulation of cell migration involved in sprouting angiogenesis	1/8	42/18800	0.0177365	0.0526482	0.0237511	THBS1	1
BP	GO:0071604	transforming growth factor beta production	1/8	43/18800	0.0181554	0.0535528	0.0241591	THBS1	1
BP	GO:0021762	substantia nigra development	1/8	44/18800	0.0185742	0.0541074	0.0244093	ACTB	1
BP	GO:0097178	ruffle assembly	1/8	44/18800	0.0185742	0.0541074	0.0244093	ICAM1	1
BP	GO:1904646	cellular response to amyloid-beta	1/8	45/18800	0.0189928	0.0549853	0.0248054	ICAM1	1
BP	GO:0045601	regulation of endothelial cell differentiation	1/8	47/18800	0.0198295	0.0567076	0.0255824	VCL	1
BP	GO:1905953	negative regulation of lipid localization	1/8	47/18800	0.0198295	0.0567076	0.0255824	THBS1	1
BP	GO:0010761	fibroblast migration	1/8	48/18800	0.0202477	0.0568632	0.0256526	THBS1	1
BP	GO:0030195	negative regulation of blood coagulation	1/8	48/18800	0.0202477	0.0568632	0.0256526	THBS1	1
BP	GO:1903587	regulation of blood vessel endothelial cell proliferation involved in sprouting angiogenesis	1/8	48/18800	0.0202477	0.0568632	0.0256526	THBS1	1
BP	GO:1900047	negative regulation of hemostasis	1/8	49/18800	0.0206657	0.0576916	0.0260263	THBS1	1
BP	GO:2001238	positive regulation of extrinsic apoptotic signaling pathway	1/8	50/18800	0.0210835	0.0585098	0.0263954	THBS1	1
BP	GO:0007157	heterophilic cell-cell adhesion via plasma membrane cell adhesion molecules	1/8	51/18800	0.0215012	0.0586281	0.0264488	ICAM1	1
BP	GO:0043277	apoptotic cell clearance	1/8	51/18800	0.0215012	0.0586281	0.0264488	THBS1	1
BP	GO:0071622	regulation of granulocyte chemotaxis	1/8	51/18800	0.0215012	0.0586281	0.0264488	THBS1	1
BP	GO:0050819	negative regulation of coagulation	1/8	52/18800	0.0219187	0.0590796	0.0266525	THBS1	1
BP	GO:1904036	negative regulation of epithelial cell apoptotic process	1/8	52/18800	0.0219187	0.0590796	0.0266525	ICAM1	1
BP	GO:0072132	mesenchyme morphogenesis	1/8	53/18800	0.022336	0.0598606	0.0270048	ACTC1	1
BP	GO:0002043	blood vessel endothelial cell proliferation involved in sprouting angiogenesis	1/8	55/18800	0.0231703	0.0610498	0.0275413	THBS1	1
BP	GO:1904645	response to amyloid-beta	1/8	55/18800	0.0231703	0.0610498	0.0275413	ICAM1	1
BP	GO:1905517	macrophage migration	1/8	55/18800	0.0231703	0.0610498	0.0275413	THBS1	1
BP	GO:0031529	ruffle organization	1/8	56/18800	0.0235872	0.061801	0.0278802	ICAM1	1
BP	GO:0090303	positive regulation of wound healing	1/8	58/18800	0.0244205	0.0636289	0.0287048	THBS1	1
BP	GO:0055008	cardiac muscle tissue morphogenesis	1/8	60/18800	0.0252532	0.0650755	0.0293574	ACTC1	1
BP	GO:1903670	regulation of sprouting angiogenesis	1/8	60/18800	0.0252532	0.0650755	0.0293574	THBS1	1
BP	GO:0048488	synaptic vesicle endocytosis	1/8	61/18800	0.0256693	0.0654288	0.0295168	ACTB	1
BP	GO:0140238	presynaptic endocytosis	1/8	61/18800	0.0256693	0.0654288	0.0295168	ACTB	1
BP	GO:0043030	regulation of macrophage activation	1/8	62/18800	0.0260853	0.0661296	0.0298329	THBS1	1
BP	GO:0032615	interleukin-12 production	1/8	63/18800	0.0265011	0.0663959	0.029953	THBS1	1
BP	GO:0032655	regulation of interleukin-12 production	1/8	63/18800	0.0265011	0.0663959	0.029953	THBS1	1
BP	GO:0031638	zymogen activation	1/8	64/18800	0.0269167	0.0663959	0.029953	THBS1	1
BP	GO:0048857	neural nucleus development	1/8	64/18800	0.0269167	0.0663959	0.029953	ACTB	1
BP	GO:2000781	positive regulation of double-strand break repair	1/8	64/18800	0.0269167	0.0663959	0.029953	ACTB	1
BP	GO:0070613	regulation of protein processing	1/8	65/18800	0.0273322	0.0663959	0.029953	THBS1	1
BP	GO:0010812	negative regulation of cell-substrate adhesion	1/8	66/18800	0.0277475	0.0663959	0.029953	THBS1	1
BP	GO:0015909	long-chain fatty acid transport	1/8	66/18800	0.0277475	0.0663959	0.029953	THBS1	1
BP	GO:0030193	regulation of blood coagulation	1/8	66/18800	0.0277475	0.0663959	0.029953	THBS1	1
BP	GO:0030239	myofibril assembly	1/8	66/18800	0.0277475	0.0663959	0.029953	ACTC1	1
BP	GO:0034605	cellular response to heat	1/8	66/18800	0.0277475	0.0663959	0.029953	THBS1	1
BP	GO:0055002	striated muscle cell development	1/8	67/18800	0.0281627	0.0667087	0.0300941	ACTC1	1
BP	GO:0072678	T cell migration	1/8	67/18800	0.0281627	0.0667087	0.0300941	ICAM1	1
BP	GO:1900046	regulation of hemostasis	1/8	68/18800	0.0285777	0.066861	0.0301628	THBS1	1
BP	GO:1903317	regulation of protein maturation	1/8	68/18800	0.0285777	0.066861	0.0301628	THBS1	1
BP	GO:0034394	protein localization to cell surface	1/8	69/18800	0.0289926	0.066861	0.0301628	VCL	1
BP	GO:0050922	negative regulation of chemotaxis	1/8	69/18800	0.0289926	0.066861	0.0301628	THBS1	1
BP	GO:0010569	regulation of double-strand break repair via homologous recombination	1/8	70/18800	0.0294073	0.066861	0.0301628	ACTB	1
BP	GO:0032890	regulation of organic acid transport	1/8	70/18800	0.0294073	0.066861	0.0301628	THBS1	1
BP	GO:0045911	positive regulation of DNA recombination	1/8	70/18800	0.0294073	0.066861	0.0301628	ACTB	1
BP	GO:0030032	lamellipodium assembly	1/8	71/18800	0.0298219	0.066861	0.0301628	VCL	1
BP	GO:0050818	regulation of coagulation	1/8	71/18800	0.0298219	0.066861	0.0301628	THBS1	1
BP	GO:2000379	positive regulation of reactive oxygen species metabolic process	1/8	71/18800	0.0298219	0.066861	0.0301628	THBS1	1
BP	GO:0051937	catecholamine transport	1/8	72/18800	0.0302363	0.066861	0.0301628	ACTB	1
BP	GO:1903036	positive regulation of response to wounding	1/8	72/18800	0.0302363	0.066861	0.0301628	THBS1	1
BP	GO:0033555	multicellular organismal response to stress	1/8	73/18800	0.0306506	0.066861	0.0301628	THBS1	1
BP	GO:0036465	synaptic vesicle recycling	1/8	73/18800	0.0306506	0.066861	0.0301628	ACTB	1
BP	GO:0043967	histone H4 acetylation	1/8	73/18800	0.0306506	0.066861	0.0301628	ACTB	1
BP	GO:0045123	cellular extravasation	1/8	73/18800	0.0306506	0.066861	0.0301628	ICAM1	1
BP	GO:0060415	muscle tissue morphogenesis	1/8	73/18800	0.0306506	0.066861	0.0301628	ACTC1	1
BP	GO:0043536	positive regulation of blood vessel endothelial cell migration	1/8	75/18800	0.0314786	0.0683493	0.0308343	THBS1	1
BP	GO:0001937	negative regulation of endothelial cell proliferation	1/8	76/18800	0.0318924	0.0686125	0.030953	THBS1	1
BP	GO:0061045	negative regulation of wound healing	1/8	76/18800	0.0318924	0.0686125	0.030953	THBS1	1
BP	GO:0043154	negative regulation of cysteine-type endopeptidase activity involved in apoptotic process	1/8	77/18800	0.032306	0.0688705	0.0310694	THBS1	1
BP	GO:0043297	apical junction assembly	1/8	77/18800	0.032306	0.0688705	0.0310694	VCL	1
BP	GO:0043537	negative regulation of blood vessel endothelial cell migration	1/8	78/18800	0.0327195	0.0691236	0.0311836	THBS1	1
BP	GO:0090049	regulation of cell migration involved in sprouting angiogenesis	1/8	78/18800	0.0327195	0.0691236	0.0311836	THBS1	1
BP	GO:0048644	muscle organ morphogenesis	1/8	80/18800	0.033546	0.0705519	0.0318279	ACTC1	1
BP	GO:0055013	cardiac muscle cell development	1/8	81/18800	0.033959	0.0711016	0.0320759	ACTC1	1
BP	GO:0015844	monoamine transport	1/8	83/18800	0.0347846	0.0721857	0.032565	ACTB	1
BP	GO:0019935	cyclic-nucleotide-mediated signaling	1/8	83/18800	0.0347846	0.0721857	0.032565	THBS1	1
BP	GO:0022406	membrane docking	1/8	84/18800	0.0351971	0.0726124	0.0327575	ICAM1	1
BP	GO:0001910	regulation of leukocyte mediated cytotoxicity	1/8	85/18800	0.0356095	0.0726124	0.0327575	ICAM1	1
BP	GO:0008543	fibroblast growth factor receptor signaling pathway	1/8	85/18800	0.0356095	0.0726124	0.0327575	THBS1	1
BP	GO:2000117	negative regulation of cysteine-type endopeptidase activity	1/8	85/18800	0.0356095	0.0726124	0.0327575	THBS1	1
BP	GO:0033627	cell adhesion mediated by integrin	1/8	86/18800	0.0360218	0.0731351	0.0329933	ICAM1	1
BP	GO:0055006	cardiac cell development	1/8	87/18800	0.0364338	0.0736529	0.0332269	ACTC1	1
BP	GO:0097581	lamellipodium organization	1/8	89/18800	0.0372576	0.0749948	0.0338323	VCL	1
BP	GO:0030901	midbrain development	1/8	90/18800	0.0376692	0.0754993	0.0340599	ACTB	1
BP	GO:1903035	negative regulation of response to wounding	1/8	92/18800	0.038492	0.0768202	0.0346557	THBS1	1
BP	GO:0001738	morphogenesis of a polarized epithelium	1/8	94/18800	0.0393141	0.0771478	0.0348035	ACTB	1
BP	GO:0002042	cell migration involved in sprouting angiogenesis	1/8	94/18800	0.0393141	0.0771478	0.0348035	THBS1	1
BP	GO:0002690	positive regulation of leukocyte chemotaxis	1/8	94/18800	0.0393141	0.0771478	0.0348035	THBS1	1
BP	GO:0045739	positive regulation of DNA repair	1/8	94/18800	0.0393141	0.0771478	0.0348035	ACTB	1
BP	GO:0048661	positive regulation of smooth muscle cell proliferation	1/8	95/18800	0.039725	0.0776293	0.0350207	THBS1	1
BP	GO:0032091	negative regulation of protein binding	1/8	96/18800	0.0401357	0.0781064	0.035236	ACTB	1
BP	GO:0010596	negative regulation of endothelial cell migration	1/8	97/18800	0.0405463	0.0785793	0.0354493	THBS1	1
BP	GO:0000079	regulation of cyclin-dependent protein serine/threonine kinase activity	1/8	98/18800	0.0409567	0.079048	0.0356608	ACTB	1
BP	GO:0015908	fatty acid transport	1/8	99/18800	0.0413669	0.0791881	0.0357239	THBS1	1
BP	GO:1990830	cellular response to leukemia inhibitory factor	1/8	99/18800	0.0413669	0.0791881	0.0357239	ICAM1	1
BP	GO:0031341	regulation of cell killing	1/8	100/18800	0.041777	0.0793255	0.035786	ICAM1	1
BP	GO:1990823	response to leukemia inhibitory factor	1/8	100/18800	0.041777	0.0793255	0.035786	ICAM1	1
BP	GO:1904029	regulation of cyclin-dependent protein kinase activity	1/8	101/18800	0.0421869	0.0797809	0.0359914	ACTB	1
BP	GO:0032760	positive regulation of tumor necrosis factor production	1/8	103/18800	0.0430063	0.0803584	0.0362519	THBS1	1
BP	GO:0070252	actin-mediated cell contraction	1/8	103/18800	0.0430063	0.0803584	0.0362519	ACTC1	1
BP	GO:1903076	regulation of protein localization to plasma membrane	1/8	103/18800	0.0430063	0.0803584	0.0362519	ACTB	1
BP	GO:0042116	macrophage activation	1/8	106/18800	0.0442343	0.0823249	0.0371391	THBS1	1
BP	GO:1903557	positive regulation of tumor necrosis factor superfamily cytokine production	1/8	107/18800	0.0446433	0.0827578	0.0373343	THBS1	1
BP	GO:0009408	response to heat	1/8	109/18800	0.0454609	0.0839415	0.0378684	THBS1	1
BP	GO:2000779	regulation of double-strand break repair	1/8	110/18800	0.0458694	0.0843638	0.0380588	ACTB	1
BP	GO:0002456	T cell mediated immunity	1/8	112/18800	0.0466861	0.0848673	0.038286	ICAM1	1
BP	GO:0010633	negative regulation of epithelial cell migration	1/8	112/18800	0.0466861	0.0848673	0.038286	THBS1	1
BP	GO:0010927	cellular component assembly involved in morphogenesis	1/8	112/18800	0.0466861	0.0848673	0.038286	ACTC1	1
BP	GO:0044344	cellular response to fibroblast growth factor stimulus	1/8	113/18800	0.0470942	0.0852787	0.0384716	THBS1	1
BP	GO:0090288	negative regulation of cellular response to growth factor stimulus	1/8	115/18800	0.0479099	0.0861632	0.0388706	THBS1	1
BP	GO:0002286	T cell activation involved in immune response	1/8	116/18800	0.0483176	0.0861632	0.0388706	ICAM1	1
BP	GO:0043406	positive regulation of MAP kinase activity	1/8	116/18800	0.0483176	0.0861632	0.0388706	THBS1	1
BP	GO:0071675	regulation of mononuclear cell migration	1/8	116/18800	0.0483176	0.0861632	0.0388706	THBS1	1
BP	GO:0032368	regulation of lipid transport	1/8	118/18800	0.0491324	0.0870189	0.0392567	THBS1	1
BP	GO:0051897	positive regulation of protein kinase B signaling	1/8	119/18800	0.0495396	0.0870189	0.0392567	THBS1	1
BP	GO:0071774	response to fibroblast growth factor	1/8	119/18800	0.0495396	0.0870189	0.0392567	THBS1	1
BP	GO:0072676	lymphocyte migration	1/8	119/18800	0.0495396	0.0870189	0.0392567	ICAM1	1
BP	GO:0090100	positive regulation of transmembrane receptor protein serine/threonine kinase signaling pathway	1/8	120/18800	0.0499466	0.0874065	0.0394315	THBS1	1
BP	GO:0048675	axon extension	1/8	121/18800	0.0503535	0.0874658	0.0394583	VCL	1
BP	GO:0055007	cardiac muscle cell differentiation	1/8	121/18800	0.0503535	0.0874658	0.0394583	ACTC1	1
BP	GO:0002688	regulation of leukocyte chemotaxis	1/8	124/18800	0.0515732	0.0889258	0.0401169	THBS1	1
BP	GO:1904375	regulation of protein localization to cell periphery	1/8	124/18800	0.0515732	0.0889258	0.0401169	ACTB	1
BP	GO:0006911	phagocytosis, engulfment	1/8	128/18800	0.0531973	0.0910567	0.0410782	THBS1	1
BP	GO:0071621	granulocyte chemotaxis	1/8	128/18800	0.0531973	0.0910567	0.0410782	THBS1	1
BP	GO:2001022	positive regulation of response to DNA damage stimulus	1/8	129/18800	0.053603	0.0914174	0.0412409	ACTB	1
BP	GO:0017015	regulation of transforming growth factor beta receptor signaling pathway	1/8	130/18800	0.0540085	0.0914698	0.0412646	THBS1	1
BP	GO:0000018	regulation of DNA recombination	1/8	131/18800	0.0544138	0.0914698	0.0412646	ACTB	1
BP	GO:0001909	leukocyte mediated cytotoxicity	1/8	131/18800	0.0544138	0.0914698	0.0412646	ICAM1	1
BP	GO:0010595	positive regulation of endothelial cell migration	1/8	131/18800	0.0544138	0.0914698	0.0412646	THBS1	1
BP	GO:0071333	cellular response to glucose stimulus	1/8	132/18800	0.054819	0.0915198	0.0412871	ICAM1	1
BP	GO:0030048	actin filament-based movement	1/8	133/18800	0.0552241	0.0915198	0.0412871	ACTC1	1
BP	GO:0061041	regulation of wound healing	1/8	133/18800	0.0552241	0.0915198	0.0412871	THBS1	1
BP	GO:1903844	regulation of cellular response to transforming growth factor beta stimulus	1/8	133/18800	0.0552241	0.0915198	0.0412871	THBS1	1
BP	GO:0071331	cellular response to hexose stimulus	1/8	134/18800	0.055629	0.0915438	0.041298	ICAM1	1
BP	GO:2001235	positive regulation of apoptotic signaling pathway	1/8	134/18800	0.055629	0.0915438	0.041298	THBS1	1
BP	GO:0071326	cellular response to monosaccharide stimulus	1/8	136/18800	0.0564383	0.0925509	0.0417523	ICAM1	1
BP	GO:0099024	plasma membrane invagination	1/8	137/18800	0.0568428	0.0928894	0.041905	THBS1	1
BP	GO:0006986	response to unfolded protein	1/8	139/18800	0.0576512	0.0938834	0.0423534	THBS1	1
BP	GO:0050921	positive regulation of chemotaxis	1/8	140/18800	0.0580552	0.0942141	0.0425026	THBS1	1
BP	GO:0034763	negative regulation of transmembrane transport	1/8	141/18800	0.058459	0.0942174	0.0425041	THBS1	1
BP	GO:0045727	positive regulation of translation	1/8	141/18800	0.058459	0.0942174	0.0425041	THBS1	1
BP	GO:0010324	membrane invagination	1/8	144/18800	0.0596696	0.0955121	0.0430882	THBS1	1
BP	GO:0051592	response to calcium ion	1/8	144/18800	0.0596696	0.0955121	0.0430882	THBS1	1
BP	GO:0046718	viral entry into host cell	1/8	146/18800	0.0604759	0.09646	0.0435158	ICAM1	1
BP	GO:0071322	cellular response to carbohydrate stimulus	1/8	147/18800	0.0608788	0.09646	0.0435158	ICAM1	1
BP	GO:2000377	regulation of reactive oxygen species metabolic process	1/8	147/18800	0.0608788	0.09646	0.0435158	THBS1	1
BP	GO:0016525	negative regulation of angiogenesis	1/8	149/18800	0.0616842	0.0973062	0.0438975	THBS1	1
BP	GO:0043535	regulation of blood vessel endothelial cell migration	1/8	150/18800	0.0620867	0.0973062	0.0438975	THBS1	1
BP	GO:2000181	negative regulation of blood vessel morphogenesis	1/8	151/18800	0.062489	0.0973062	0.0438975	THBS1	1
BP	GO:0006282	regulation of DNA repair	1/8	152/18800	0.0628912	0.0973062	0.0438975	ACTB	1
BP	GO:1901343	negative regulation of vasculature development	1/8	152/18800	0.0628912	0.0973062	0.0438975	THBS1	1
BP	GO:1905039	carboxylic acid transmembrane transport	1/8	152/18800	0.0628912	0.0973062	0.0438975	THBS1	1
BP	GO:0035051	cardiocyte differentiation	1/8	153/18800	0.0632932	0.0973062	0.0438975	ACTC1	1
BP	GO:0044409	entry into host	1/8	153/18800	0.0632932	0.0973062	0.0438975	ICAM1	1
BP	GO:1903825	organic acid transmembrane transport	1/8	153/18800	0.0632932	0.0973062	0.0438975	THBS1	1
BP	GO:0001678	cellular glucose homeostasis	1/8	154/18800	0.0636951	0.0973062	0.0438975	ICAM1	1
BP	GO:0097530	granulocyte migration	1/8	154/18800	0.0636951	0.0973062	0.0438975	THBS1	1
BP	GO:1905952	regulation of lipid localization	1/8	155/18800	0.0640968	0.097602	0.044031	THBS1	1
BP	GO:0030856	regulation of epithelial cell differentiation	1/8	157/18800	0.0648998	0.0985049	0.0444383	VCL	1
BP	GO:0051017	actin filament bundle assembly	1/8	158/18800	0.0653011	0.0987942	0.0445688	ACTN1	1
BP	GO:0035966	response to topologically incorrect protein	1/8	160/18800	0.0661031	0.0996861	0.0449712	THBS1	1
CC	GO:0005925	focal adhesion	6/8	419/19594	2.49219e-09	1.07578e-07	3.42701e-08	VCL/ACTN1/ACTB/TPM4/ACTC1/ICAM1	6
CC	GO:0030055	cell-substrate junction	6/8	428/19594	2.83101e-09	1.07578e-07	3.42701e-08	VCL/ACTN1/ACTB/TPM4/ACTC1/ICAM1	6
CC	GO:0005884	actin filament	4/8	113/19594	7.21112e-08	1.82682e-06	5.8195e-07	ACTN1/ACTB/TPM4/ACTC1	4
CC	GO:0015629	actin cytoskeleton	5/8	499/19594	5.51964e-07	1.04873e-05	3.34084e-06	VCL/ACTN1/ACTB/TPM4/ACTC1	5
CC	GO:0030016	myofibril	4/8	228/19594	1.20513e-06	1.81149e-05	5.77066e-06	VCL/ACTN1/TPM4/ACTC1	4
CC	GO:0043292	contractile fiber	4/8	238/19594	1.43012e-06	1.81149e-05	5.77066e-06	VCL/ACTN1/TPM4/ACTC1	4
CC	GO:0005938	cell cortex	4/8	310/19594	4.09184e-06	4.44257e-05	1.41522e-05	ACTN1/ACTB/TPM4/POTEF	4
CC	GO:0005916	fascia adherens	2/8	10/19594	6.55341e-06	6.22574e-05	1.98327e-05	VCL/ACTN1	2
CC	GO:0030863	cortical cytoskeleton	3/8	107/19594	8.69171e-06	7.33967e-05	2.33812e-05	ACTN1/ACTB/TPM4	3
CC	GO:0072562	blood microparticle	3/8	147/19594	2.25386e-05	0.000171294	5.45672e-05	ACTB/ACTC1/POTEF	3
CC	GO:0002102	podosome	2/8	29/19594	5.88973e-05	0.000406927	0.00012963	VCL/TPM4	2
CC	GO:0030017	sarcomere	3/8	209/19594	6.44005e-05	0.00040787	0.000129931	ACTN1/TPM4/ACTC1	3
CC	GO:0014704	intercalated disc	2/8	49/19594	0.000169903	0.000993282	0.000316419	VCL/ACTN1	2
CC	GO:0098978	glutamatergic synapse	3/8	319/19594	0.000225307	0.00108353	0.000345168	ACTN1/ACTB/ACTC1	3
CC	GO:0034774	secretory granule lumen	3/8	322/19594	0.00023161	0.00108353	0.000345168	VCL/ACTN1/THBS1	3
CC	GO:0060205	cytoplasmic vesicle lumen	3/8	325/19594	0.000238026	0.00108353	0.000345168	VCL/ACTN1/THBS1	3
CC	GO:0031983	vesicle lumen	3/8	327/19594	0.000242368	0.00108353	0.000345168	VCL/ACTN1/THBS1	3
CC	GO:0031093	platelet alpha granule lumen	2/8	67/19594	0.000318263	0.00128272	0.000408623	ACTN1/THBS1	2
CC	GO:0001725	stress fiber	2/8	69/19594	0.000337558	0.00128272	0.000408623	ACTN1/TPM4	2
CC	GO:0097517	contractile actin filament bundle	2/8	69/19594	0.000337558	0.00128272	0.000408623	ACTN1/TPM4	2
CC	GO:0044291	cell-cell contact zone	2/8	71/19594	0.000357412	0.00129349	0.000412054	VCL/ACTN1	2
CC	GO:0042641	actomyosin	2/8	77/19594	0.000420324	0.00142516	0.000453997	ACTN1/TPM4	2
CC	GO:0032432	actin filament bundle	2/8	78/19594	0.000431297	0.00142516	0.000453997	ACTN1/TPM4	2
CC	GO:0031252	cell leading edge	3/8	416/19594	0.000491464	0.0015563	0.000495775	ACTN1/ACTB/ACTC1	3
CC	GO:0031091	platelet alpha granule	2/8	91/19594	0.000586572	0.00178318	0.000568049	ACTN1/THBS1	2
CC	GO:0005911	cell-cell junction	3/8	497/19594	0.000825988	0.00241443	0.000769138	VCL/ACTN1/ACTB	3
CC	GO:0031674	I band	2/8	139/19594	0.00136041	0.00382929	0.00121986	ACTN1/ACTC1	2
CC	GO:0005912	adherens junction	2/8	172/19594	0.00207189	0.00562371	0.00179149	VCL/ACTB	2
CC	GO:0030027	lamellipodium	2/8	202/19594	0.00284265	0.00744971	0.00237318	ACTB/ACTC1	2
CC	GO:0005869	dynactin complex	1/8	16/19594	0.00651513	0.0159726	0.00508822	ACTC1	1
CC	GO:0043034	costamere	1/8	16/19594	0.00651513	0.0159726	0.00508822	VCL	1
CC	GO:0031143	pseudopodium	1/8	18/19594	0.00732691	0.0168741	0.0053754	ACTN1	1
CC	GO:0044305	calyx of Held	1/8	18/19594	0.00732691	0.0168741	0.0053754	ACTB	1
CC	GO:0005865	striated muscle thin filament	1/8	21/19594	0.00854348	0.0190972	0.00608359	TPM4	1
CC	GO:0036379	myofilament	1/8	25/19594	0.0101635	0.0217077	0.00691518	TPM4	1
CC	GO:0035267	NuA4 histone acetyltransferase complex	1/8	26/19594	0.0105682	0.0217077	0.00691518	ACTB	1
CC	GO:0043189	H4/H2A histone acetyltransferase complex	1/8	26/19594	0.0105682	0.0217077	0.00691518	ACTB	1
CC	GO:0062023	collagen-containing extracellular matrix	2/8	429/19594	0.0122707	0.0245415	0.00781791	THBS1/ICAM1	2
CC	GO:0009897	external side of plasma membrane	2/8	455/19594	0.0137315	0.0267589	0.00852429	THBS1/ICAM1	2
CC	GO:1902562	H4 histone acetyltransferase complex	1/8	40/19594	0.0162182	0.0308146	0.00981627	ACTB	1
CC	GO:0001772	immunological synapse	1/8	44/19594	0.0178273	0.0330457	0.010527	ICAM1	1
CC	GO:0035580	specific granule lumen	1/8	62/19594	0.0250397	0.04531	0.0144339	VCL	1
CC	GO:0016529	sarcoplasmic reticulum	1/8	71/19594	0.0286285	0.0501368	0.0159716	THBS1	1
CC	GO:0098685	Schaffer collateral - CA1 synapse	1/8	72/19594	0.0290266	0.0501368	0.0159716	ACTB	1
CC	GO:0016528	sarcoplasm	1/8	78/19594	0.0314118	0.0525538	0.0167415	THBS1	1
CC	GO:0030864	cortical actin cytoskeleton	1/8	79/19594	0.0318089	0.0525538	0.0167415	ACTN1	1
CC	GO:0000123	histone acetyltransferase complex	1/8	87/19594	0.0349801	0.0565636	0.0180189	ACTB	1
CC	GO:0031248	protein acetyltransferase complex	1/8	97/19594	0.0389313	0.0603833	0.0192357	ACTB	1
CC	GO:1902493	acetyltransferase complex	1/8	97/19594	0.0389313	0.0603833	0.0192357	ACTB	1
CC	GO:0005903	brush border	1/8	102/19594	0.0409017	0.0621705	0.019805	ACTN1	1
CC	GO:0030175	filopodium	1/8	105/19594	0.0420821	0.0627106	0.0199771	ACTC1	1
CC	GO:0043679	axon terminus	1/8	113/19594	0.0452239	0.0660965	0.0210557	ACTB	1
CC	GO:1904813	ficolin-1-rich granule lumen	1/8	124/19594	0.0495291	0.068989	0.0219771	VCL	1
CC	GO:0030018	Z disc	1/8	127/19594	0.0507003	0.068989	0.0219771	ACTN1	1
CC	GO:0000786	nucleosome	1/8	129/19594	0.0514804	0.068989	0.0219771	ACTB	1
CC	GO:0044306	neuron projection terminus	1/8	129/19594	0.0514804	0.068989	0.0219771	ACTB	1
CC	GO:0042383	sarcolemma	1/8	131/19594	0.0522599	0.068989	0.0219771	VCL	1
CC	GO:0070160	tight junction	1/8	132/19594	0.0526495	0.068989	0.0219771	ACTB	1
CC	GO:0043296	apical junction complex	1/8	148/19594	0.0588633	0.0758239	0.0241544	ACTB	1
CC	GO:0098862	cluster of actin-based cell projections	1/8	158/19594	0.0627289	0.0778391	0.0247964	ACTN1	1
CC	GO:0005875	microtubule associated complex	1/8	160/19594	0.0635003	0.0778391	0.0247964	ACTC1	1
CC	GO:0042581	specific granule	1/8	160/19594	0.0635003	0.0778391	0.0247964	VCL	1
CC	GO:0043197	dendritic spine	1/8	172/19594	0.0681173	0.0813451	0.0259132	ACTN1	1
CC	GO:0044309	neuron spine	1/8	173/19594	0.0685011	0.0813451	0.0259132	ACTN1	1
CC	GO:0001726	ruffle	1/8	177/19594	0.0700351	0.0818872	0.0260859	ACTN1	1
CC	GO:0101002	ficolin-1-rich granule	1/8	185/19594	0.0730965	0.0841717	0.0268137	VCL	1
CC	GO:0044815	DNA packaging complex	1/8	198/19594	0.0780524	0.0885371	0.0282043	ACTB	1
CC	GO:0098858	actin-based cell projection	1/8	217/19594	0.085254	0.0951504	0.0303111	ACTC1	1
CC	GO:0032993	protein-DNA complex	1/8	220/19594	0.0863866	0.0951504	0.0303111	ACTB	1
MF	GO:0099186	structural constituent of postsynapse	2/7	13/18410	9.64705e-06	0.000373232	0.000111191	ACTN1/ACTB	2
MF	GO:0005178	integrin binding	3/7	156/18410	2.0375e-05	0.000373232	0.000111191	ACTN1/THBS1/ICAM1	3
MF	GO:0098918	structural constituent of synapse	2/7	19/18410	2.11263e-05	0.000373232	0.000111191	ACTN1/ACTB	2
MF	GO:0003779	actin binding	3/7	439/18410	0.000438848	0.00581474	0.00173229	VCL/ACTN1/TPM4	3
MF	GO:0051015	actin filament binding	2/7	214/18410	0.00271784	0.0261465	0.00778944	ACTN1/TPM4	2
MF	GO:0030957	Tat protein binding	1/7	10/18410	0.00379671	0.0261465	0.00778944	ACTB	1
MF	GO:0045294	alpha-catenin binding	1/7	10/18410	0.00379671	0.0261465	0.00778944	VCL	1
MF	GO:0002162	dystroglycan binding	1/7	11/18410	0.0041757	0.0261465	0.00778944	VCL	1
MF	GO:0017166	vinculin binding	1/7	12/18410	0.00455457	0.0261465	0.00778944	ACTN1	1
MF	GO:0050998	nitric-oxide synthase binding	1/7	13/18410	0.00493331	0.0261465	0.00778944	ACTB	1
MF	GO:0030169	low-density lipoprotein particle binding	1/7	18/18410	0.00682517	0.0328849	0.0097969	THBS1	1
MF	GO:0017134	fibroblast growth factor binding	1/7	23/18410	0.00871395	0.0345371	0.0102891	THBS1	1
MF	GO:0050431	transforming growth factor beta binding	1/7	24/18410	0.00909134	0.0345371	0.0102891	THBS1	1
MF	GO:0043236	laminin binding	1/7	27/18410	0.0102228	0.0345371	0.0102891	THBS1	1
MF	GO:0000146	microfilament motor activity	1/7	31/18410	0.0117296	0.0345371	0.0102891	ACTC1	1
MF	GO:0001968	fibronectin binding	1/7	31/18410	0.0117296	0.0345371	0.0102891	THBS1	1
MF	GO:0071813	lipoprotein particle binding	1/7	31/18410	0.0117296	0.0345371	0.0102891	THBS1	1
MF	GO:0071814	protein-lipid complex binding	1/7	31/18410	0.0117296	0.0345371	0.0102891	THBS1	1
MF	GO:0043394	proteoglycan binding	1/7	36/18410	0.0136104	0.0379658	0.0113106	THBS1	1
MF	GO:0031492	nucleosomal DNA binding	1/7	40/18410	0.0151128	0.0382827	0.011405	ACTB	1
MF	GO:0008307	structural constituent of muscle	1/7	42/18410	0.0158633	0.0382827	0.011405	TPM4	1
MF	GO:0048156	tau protein binding	1/7	43/18410	0.0162383	0.0382827	0.011405	ACTB	1
MF	GO:0019894	kinesin binding	1/7	44/18410	0.0166132	0.0382827	0.011405	ACTB	1
MF	GO:0050840	extracellular matrix binding	1/7	55/18410	0.0207294	0.0447381	0.0133281	THBS1	1
MF	GO:0030374	nuclear receptor coactivator activity	1/7	56/18410	0.0211029	0.0447381	0.0133281	ACTN1	1
MF	GO:0001786	phosphatidylserine binding	1/7	60/18410	0.0225955	0.04606	0.013722	THBS1	1
MF	GO:0031491	nucleosome binding	1/7	67/18410	0.0252029	0.0478945	0.0142685	ACTB	1
MF	GO:0005518	collagen binding	1/7	68/18410	0.0255749	0.0478945	0.0142685	THBS1	1
MF	GO:0017022	myosin binding	1/7	72/18410	0.0270617	0.0478945	0.0142685	ACTC1	1
MF	GO:0003725	double-stranded RNA binding	1/7	75/18410	0.0281755	0.0478945	0.0142685	ACTN1	1
MF	GO:0001618	virus receptor activity	1/7	76/18410	0.0285465	0.0478945	0.0142685	ICAM1	1
MF	GO:0140272	exogenous protein binding	1/7	77/18410	0.0289174	0.0478945	0.0142685	ICAM1	1
MF	GO:0008013	beta-catenin binding	1/7	86/18410	0.0322501	0.0517956	0.0154307	VCL	1
MF	GO:0072341	modified amino acid binding	1/7	93/18410	0.0348354	0.0543022	0.0161774	THBS1	1
MF	GO:0005200	structural constituent of cytoskeleton	1/7	104/18410	0.0388861	0.05779	0.0172165	ACTB	1
MF	GO:0031490	chromatin DNA binding	1/7	105/18410	0.0392536	0.05779	0.0172165	ACTB	1
MF	GO:0003774	cytoskeletal motor activity	1/7	111/18410	0.0414562	0.0593832	0.0176911	ACTC1	1
MF	GO:0044325	transmembrane transporter binding	1/7	127/18410	0.0473086	0.065983	0.0196573	ACTN1	1
MF	GO:0019838	growth factor binding	1/7	139/18410	0.0516778	0.0694357	0.0206859	THBS1	1
MF	GO:0019955	cytokine binding	1/7	141/18410	0.0524043	0.0694357	0.0206859	THBS1	1
MF	GO:0008201	heparin binding	1/7	168/18410	0.0621658	0.0802629	0.0239115	THBS1	1
MF	GO:0005201	extracellular matrix structural constituent	1/7	172/18410	0.0636046	0.0802629	0.0239115	THBS1	1
KEGG	hsa04670	Leukocyte transendothelial migration	4/7	114/8164	1.2223e-06	6.72265e-05	4.24588e-05	VCL/ACTN1/ACTB/ICAM1	4
KEGG	hsa04510	Focal adhesion	4/7	201/8164	1.17795e-05	0.000323937	0.000204592	VCL/ACTN1/ACTB/THBS1	4
KEGG	hsa04520	Adherens junction	3/7	71/8164	2.15199e-05	0.000394531	0.000249177	VCL/ACTN1/ACTB	3
KEGG	hsa05410	Hypertrophic cardiomyopathy	3/7	90/8164	4.39236e-05	0.000586319	0.000370307	ACTB/TPM4/ACTC1	3
KEGG	hsa05414	Dilated cardiomyopathy	3/7	96/8164	5.33017e-05	0.000586319	0.000370307	ACTB/TPM4/ACTC1	3
KEGG	hsa04810	Regulation of actin cytoskeleton	3/7	218/8164	0.000607137	0.00556542	0.003515	VCL/ACTN1/ACTB	3
KEGG	hsa05144	Malaria	2/7	50/8164	0.000757023	0.00594804	0.00375666	THBS1/ICAM1	2
KEGG	hsa05131	Shigellosis	3/7	247/8164	0.000874995	0.00601559	0.00379932	VCL/ACTN1/ACTB	3
KEGG	hsa05416	Viral myocarditis	2/7	60/8164	0.00108935	0.00665716	0.00420452	ACTB/ICAM1	2
KEGG	hsa05100	Bacterial invasion of epithelial cells	2/7	77/8164	0.00178832	0.00983577	0.00621207	VCL/ACTB	2
KEGG	hsa04260	Cardiac muscle contraction	2/7	87/8164	0.00227709	0.0113854	0.0071908	TPM4/ACTC1	2
KEGG	hsa05146	Amoebiasis	2/7	102/8164	0.00311611	0.0142822	0.00902031	VCL/ACTN1	2
KEGG	hsa05418	Fluid shear stress and atherosclerosis	2/7	139/8164	0.00571465	0.0241774	0.0152699	ACTB/ICAM1	2
KEGG	hsa04261	Adrenergic signaling in cardiomyocytes	2/7	150/8164	0.00662843	0.0249384	0.0157506	TPM4/ACTC1	2
KEGG	hsa04145	Phagosome	2/7	152/8164	0.00680138	0.0249384	0.0157506	ACTB/THBS1	2
KEGG	hsa04530	Tight junction	2/7	169/8164	0.00835483	0.0276531	0.0174651	ACTN1/ACTB	2
KEGG	hsa05164	Influenza A	2/7	171/8164	0.00854731	0.0276531	0.0174651	ACTB/ICAM1	2
KEGG	hsa05205	Proteoglycans in cancer	2/7	205/8164	0.0121253	0.0367611	0.0232175	ACTB/THBS1	2
KEGG	hsa04015	Rap1 signaling pathway	2/7	210/8164	0.0126993	0.0367611	0.0232175	ACTB/THBS1	2
KEGG	hsa05143	African trypanosomiasis	1/7	37/8164	0.0313079	0.0860967	0.0543769	ICAM1	1
KEGG	hsa05219	Bladder cancer	1/7	41/8164	0.0346416	0.0907281	0.057302	THBS1	1

## Sheet: Table S4
VIP value of metabolites
Metabolite	VIP
HMDB0006331	0.164104
HMDB0001383	0.270785
HMDB0038666	0.0757265
HMDB0000277	0.321895
HMDB0041931	0.80906
HMDB0000220	0.179384
HMDB0033271	0.762536
HMDB0028749	0.944032
HMDB0001852	1.01826
HMDB0031360	0.223427
HMDB0038510	0.83025
HMDB0029239	0.721982
HMDB0004667	1.12587
HMDB0000053	1.15307
HMDB0000706	0.199545
HMDB0000320	1.07517
HMDB0014439	0.502898
HMDB0015109	0.532982
HMDB0031656	0.887835
HMDB0029909	1.12144
HMDB0035935	0.130608
HMDB0005102	1.22033
HMDB0061838	1.21115
HMDB0003033	0.217568
HMDB0005764	0.163492
HMDB0002183	1.25257
HMDB0002229	0.712953
HMDB0033834	0.724625
HMDB0000289	0.460115
HMDB0011743	0.416536
HMDB0000573	1.04463
HMDB0029474	0.436894
HMDB0004029	1.30981
HMDB0013633	1.27841
HMDB0030770	1.18798
HMDB0034498	1.27764
HMDB0004096	1.3733
HMDB0004682	1.40229
HMDB0005099	1.08314
HMDB0013070	1.34388
HMDB0001944	1.23007
HMDB0000292	0.699564
HMDB0015122	1.37774
HMDB0000517	0.516553
HMDB0003752	1.4024
HMDB0004634	1.35026
HMDB0033662	1.3223
HMDB0030690	1.47926
HMDB0001925	1.01305
HMDB0001931	0.528125
HMDB0001937	1.50647
HMDB0000248	0.332912
HMDB0035832	1.08614
HMDB0013247	1.52611
HMDB0013658	0.927356
HMDB0014010	1.256
HMDB0029575	1.49781
HMDB0002088	0.452828
HMDB0014890	0.453928
HMDB0035293	1.08468
HMDB0015004	0.436777
HMDB0011628	1.05102
HMDB0031059	1.57509
HMDB0015168	0.926686
HMDB0003231	1.52393
HMDB0032776	1.09027
HMDB0062429	1.5532
HMDB0029412	0.852903
HMDB0010163	0.226389
HMDB0002222	1.35109
HMDB0000043	0.278074
HMDB0036216	0.739941
HMDB0000279	1.63513
HMDB0032775	0.362618
HMDB0004236	0.775814
HMDB0034346	1.32093
HMDB0000319	1.20438
HMDB0031810	0.807004
HMDB0035873	0.913551
HMDB0001859	1.49857
HMDB0002641	0.272124
HMDB0000045	0.156704
HMDB0029377	0.45872
HMDB0002117	0.457152
HMDB0002725	0.729195
HMDB0012794	0.707673
HMDB0032090	1.28603
HMDB0001218	0.403209
HMDB0001008	0.714835
HMDB0014821	0.319093
HMDB0000768	1.43629
HMDB0006887	1.54979
HMDB0014554	1.07883
HMDB0001878	1.48705
HMDB0029838	1.22275
HMDB0008048	0.495599
HMDB0000157	0.288646
HMDB0000651	0.684407
HMDB0002394	1.04387
HMDB0000969	0.284363
HMDB0000086	0.198685
HMDB0013892	0.282097
HMDB0002925	0.477169
HMDB0001867	1.60729
HMDB0011149	0.823584
HMDB0030266	0.376706
HMDB0011506	0.689788
HMDB0013409	0.646588
HMDB0030813	1.49976
HMDB0002511	1.03715
HMDB0094660	0.448556
HMDB0015642	1.5745
HMDB0029875	1.83234
HMDB0012992	1.12412
HMDB0000715	0.604778
HMDB0033917	1.53568
HMDB0002250	0.543226
HMDB0029369	1.65819
HMDB0014352	1.342
HMDB0000269	0.0396074
HMDB0002639	1.07239
HMDB0015563	0.298283
HMDB0013835	0.741345
HMDB0061918	0.843873
HMDB0036583	1.14606
HMDB0000138	0.476964
HMDB0035957	0.928938
HMDB0000848	0.131781
HMDB0005006	0.575598
HMDB0001895	0.619013
HMDB0061933	1.3603
HMDB0035144	0.277325
HMDB0000899	0.99741
HMDB0000054	0.968513
HMDB0001248	1.1233
HMDB0041553	0.86031
HMDB0032797	1.87879
HMDB0029852	1.80015
HMDB0006248	0.997452
HMDB0060464	0.639997
HMDB0001860	0.11913
HMDB0005998	1.74521
HMDB0001173	1.28573
HMDB0030504	1.89946
HMDB0003217	1.47396
HMDB0034146	0.422382
HMDB0004669	0.721292
HMDB0008138	0.428595
HMDB0006469	0.342131
HMDB0029759	1.29368
HMDB0000933	0.409319
HMDB0011502	0.407178
HMDB0003956	0.979024
HMDB0014583	1.40054
HMDB0014844	1.1178
HMDB0035487	1.04776
HMDB0011130	0.529476
HMDB0034177	1.73463
HMDB0014653	1.19791
HMDB0000896	0.261311
HMDB0000827	0.108771
HMDB0032562	0.806489
HMDB0033483	1.79972
HMDB0001032	0.72452
HMDB0011721	1.37162
HMDB0000631	0.784467
HMDB0000037	0.647198
HMDB0033615	1.63725
HMDB0029007	1.18539
HMDB0013631	0.968726
HMDB0000648	0.360624
HMDB0061115	1.74205
HMDB0008206	0.220455
HMDB0014363	1.4701
HMDB0000365	0.324549
HMDB0014012	1.63171
HMDB0015592	1.33329
HMDB0033897	0.501135
HMDB0000056	2.02843
HMDB0002390	0.705476
HMDB0013336	1.33872
HMDB0012273	0.548059
HMDB0000062	0.751521
HMDB0035282	1.57279
HMDB0034443	0.247458
HMDB0000447	0.428019
HMDB0002409	0.903369
HMDB0004668	1.18128
HMDB0031830	0.954981
HMDB0010169	0.161031
HMDB0002259	0.456571
HMDB0033191	0.463771
HMDB0033244	0.36306
HMDB0014344	1.22668
HMDB0032123	0.596821
HMDB0029978	0.36192
HMDB0001830	0.182328
HMDB0015110	0.674234
HMDB0005021	1.60961
HMDB0015589	0.841238
HMDB0011504	0.71027
HMDB0007879	0.340266
HMDB0000252	0.318249
HMDB0000564	0.557235
HMDB0001122	1.44008
HMDB0005016	1.24482
HMDB0005082	0.569555
HMDB0000628	1.04303
HMDB0000201	0.974786
HMDB0000543	1.94234
HMDB0007567	0.442794
HMDB0011728	1.11038
HMDB0000016	1.34408
HMDB0000501	0.729507
HMDB0030193	0.966043
HMDB0001999	1.77959
HMDB0000903	0.288025
HMDB0014614	1.3641
HMDB0002157	0.283659
HMDB0003331	0.625557
HMDB0030528	0.561226
HMDB0002472	0.472546
HMDB0000316	1.46221
HMDB0015646	1.30068
HMDB0029683	0.348798
HMDB0001913	1.35251
HMDB0004992	1.45158
HMDB0014494	1.18517
HMDB0006455	0.594263
HMDB0010382	0.250745
HMDB0029138	1.06141
HMDB0002013	0.620197
HMDB0034276	0.253749
HMDB0002100	0.650497
HMDB0001562	0.807002
HMDB0010386	0.348734
HMDB0011618	1.36404
HMDB0000583	0.154136
HMDB0000036	0.606583
HMDB0034732	1.85421
HMDB0013840	0.703399
HMDB0029654	1.35664
HMDB0006482	0.486833
HMDB0014898	1.69966
HMDB0030016	0.0386831
HMDB0004824	1.2792
HMDB0033776	1.17444
HMDB0033468	0.696272
HMDB0060426	0.565731
HMDB0034645	0.683251
HMDB0000197	1.74322
HMDB0000688	0.0419055
HMDB0006029	0.62128
HMDB0033368	1.08517
HMDB0015264	1.71611
HMDB0035762	0.85465
HMDB0006050	0.596752
HMDB0004080	0.512648
HMDB0000673	0.26596
HMDB0001847	0.716071
HMDB0015247	1.46011
HMDB0031678	0.324716
HMDB0001929	1.48854
HMDB0004160	0.17955
HMDB0011643	0.423081
HMDB0015503	1.19283
HMDB0000265	0.693265
HMDB0034525	0.787896
HMDB0030842	0.659442
HMDB0029202	0.480256
HMDB0035221	1.32
HMDB0032929	1.3565
HMDB0002302	0.432313
HMDB0062656	0.470812
HMDB0013127	0.496679
HMDB0042004	1.1404
HMDB0015565	1.02804
HMDB0030837	1.0286
HMDB0034244	0.541845
HMDB0014916	0.308786
HMDB0029843	0.516584
HMDB0010364	1.02638
HMDB0015346	1.39168
HMDB0014995	0.254773
HMDB0015193	1.62647
HMDB0000391	0.963392
HMDB0001046	0.872539
HMDB0007878	1.00253
HMDB0003320	0.340093
HMDB0032228	0.597058
HMDB0002815	0.458411
HMDB0028867	0.459409
HMDB0000159	1.78761
HMDB0030524	0.462102
HMDB0033633	0.658342
HMDB0000738	1.60596
HMDB0000466	1.60556
HMDB0005012	1.29534
HMDB0000308	0.696982
HMDB0001932	0.678076
HMDB0000763	1.56832
HMDB0000881	0.98326
HMDB0030703	0.918914
HMDB0000929	1.63418
HMDB0029804	0.136686
HMDB0001030	1.65465
HMDB0000734	1.61671
HMDB0030008	0.0976134
HMDB0015424	1.1458
HMDB0010217	0.47635
HMDB0000222	0.582433
HMDB0005017	1.39424
HMDB0012880	0.914911
HMDB0012252	0.203252
HMDB0000698	1.04298
HMDB0002825	0.764762
HMDB0004030	0.155852
HMDB0001250	0.53876
HMDB0014354	0.949895
HMDB0032049	0.347801
HMDB0013997	1.3334
HMDB0011177	1.76639
HMDB0004246	0.423828
HMDB0029865	0.889979
HMDB0035240	2.01522
HMDB0001893	0.256716
HMDB0031767	1.20691
HMDB0000671	0.222826
HMDB0000686	0.0878959
HMDB0006344	0.857833
HMDB0030725	0.171026
HMDB0012108	1.1637
HMDB0029655	0.543241
HMDB0000552	0.321794
HMDB0010355	0.40923
HMDB0001894	1.1422
HMDB0032628	1.66993
HMDB0033778	0.490477
HMDB0032229	0.420147
HMDB0000782	1.31221
HMDB0033115	0.842904
HMDB0015608	1.30791
HMDB0015252	1.78261
HMDB0005814	0.70056
HMDB0010384	1.30243
HMDB0001547	0.196961
HMDB0014342	0.844747
HMDB0011171	0.707163
HMDB0000467	1.07406
HMDB0015250	0.829961
HMDB0000299	1.02297
HMDB0014323	1.3808
HMDB0007972	0.586495
HMDB0000503	0.118158
HMDB0029867	0.706731
HMDB0000063	0.67686
HMDB0004827	0.933659

## Sheet: Table S5
The final predicted 714 target drugs and corresponding target genes
Term	P-value	Adjusted P-value	Old P-value	Old Adjusted P-value	Odds Ratio	Combined Score	Genes
domperidone PC3 UP	2.65043e-05	0.00446142	0	0	369.889	3897.96	THBS1;ICAM1
cytochalasin D BOSS	4.18072e-05	0.00446142	0	0	289.406	2917.92	POTEF;ICAM1
Fenbuconazole CTD 00004512	8.27524e-05	0.00655583	0	0	201.606	1895.03	ACTB;ICAM1
3,7,11-trimethyldodeca-2,6,10-trien-1-yl trihydrogen diphosphate CTD 00000172	0.00439224	0.0364148	0	0	285.457	1549.44	ICAM1
Chromium (Iii) Chloride CTD 00001073	0.00439224	0.0364148	0	0	285.457	1549.44	ICAM1
Ginsenoside Rh1 CTD 00003920	0.00439224	0.0364148	0	0	285.457	1549.44	ICAM1
P-CRESOL CTD 00001567	0.00439224	0.0364148	0	0	285.457	1549.44	ICAM1
N-Formyl-Met-Leu-Phe BOSS	0.00011958	0.00807416	0	0	166.267	1501.64	POTEF;ICAM1
LAMININ BOSS	6.19676e-07	0.000441829	0	0	102.585	1466.36	POTEF;THBS1;VCL;ICAM1
levamisole BOSS	0.000125389	0.00807416	0	0	162.203	1457.25	POTEF;ICAM1
4-Methylhistamine CTD 00001201	0.0047907	0.0383795	0	0	259.494	1385.98	ICAM1
hyperforin CTD 00000051	0.0047907	0.0383795	0	0	259.494	1385.98	ICAM1
Candesartan cilexetil CTD 00002890	0.0047907	0.0383795	0	0	259.494	1385.98	ICAM1
loxapine PC3 UP	0.000149985	0.00807416	0	0	147.756	1300.98	THBS1;ICAM1
AM-630 CTD 00003207	0.00518902	0.0393593	0	0	237.857	1251.42	ICAM1
herbimycin a CTD 00001010	0.00518902	0.0393593	0	0	237.857	1251.42	ICAM1
Neocuproine CTD 00000090	0.00518902	0.0393593	0	0	237.857	1251.42	ICAM1
Platelet activating factor BOSS	0.000163101	0.00807416	0	0	141.454	1233.64	POTEF;ICAM1
CP-863187 PC3 DOWN	0.000169863	0.00807416	0	0	138.5	1202.25	THBS1;ACTB
5630-53-5 CTD 00001286	0.0055872	0.0419334	0	0	219.549	1138.86	ICAM1
Dimaprit CTD 00007150	0.00598524	0.0433458	0	0	203.857	1043.43	ICAM1
CHEMBL55802 CTD 00003118	0.00598524	0.0433458	0	0	203.857	1043.43	ICAM1
naringin CTD 00000212	0.00598524	0.0433458	0	0	203.857	1043.43	ICAM1
1,3-Dimethylthiourea CTD 00001818	0.00638314	0.0433458	0	0	190.257	961.578	ICAM1
PYRENE CTD 00001472	0.00638314	0.0433458	0	0	190.257	961.578	ICAM1
Rimonabant hydrochloride CTD 00003133	0.00638314	0.0433458	0	0	190.257	961.578	ICAM1
sodium chloride CTD 00006751	0.00638314	0.0433458	0	0	190.257	961.578	ICAM1
leukotriene D4 CTD 00007224	0.00678091	0.0435388	0	0	178.357	890.652	ICAM1
Diethylcarbamodithioic acid CTD 00005815	0.00678091	0.0435388	0	0	178.357	890.652	ICAM1
Tosyllysyl chloromethane CTD 00006909	0.00678091	0.0435388	0	0	178.357	890.652	ICAM1
ticlopidine CTD 00006894	0.00717853	0.0435388	0	0	167.857	828.654	THBS1
hesperidin CTD 00006087	0.00717853	0.0435388	0	0	167.857	828.654	ICAM1
Nebivolol CTD 00002249	0.00717853	0.0435388	0	0	167.857	828.654	ICAM1
cannabidiol CTD 00005567	0.00757601	0.0435388	0	0	158.524	774.035	ICAM1
Trimethyl-beta-cyclodextrin CTD 00003512	0.00757601	0.0435388	0	0	158.524	774.035	ICAM1
PARAOXON CTD 00006470	0.000352869	0.0139775	0	0	94.8667	754.134	TPM4;ACTB
cytochalasin D CTD 00007076	0.00797336	0.0435388	0	0	150.173	725.583	ICAM1
CP-690334-01 PC3 DOWN	0.00797336	0.0435388	0	0	150.173	725.583	THBS1
Indoxyl sulfate BOSS	0.00797336	0.0435388	0	0	150.173	725.583	ICAM1
ethaverine HL60 UP	0.00797336	0.0435388	0	0	150.173	725.583	THBS1
Sodium salicylate CTD 00006761	0.00797336	0.0435388	0	0	150.173	725.583	ICAM1
phthalylsulfathiazole PC3 DOWN	0.00837056	0.0435388	0	0	142.657	682.334	THBS1
losartan CTD 00007310	0.00837056	0.0435388	0	0	142.657	682.334	ICAM1
Chloordaan BOSS	0.00837056	0.0435388	0	0	142.657	682.334	POTEF
hycanthone PC3 UP	0.00837056	0.0435388	0	0	142.657	682.334	ICAM1
dinoprost HL60 UP	0.000435557	0.0148293	0	0	85.1026	658.599	TPM4;THBS1
bromocriptine HL60 UP	0.000446494	0.0148293	0	0	84.0211	648.146	TPM4;THBS1
2'-Deoxy cyclic AMP BOSS	0.000446494	0.0148293	0	0	84.0211	648.146	POTEF;ICAM1
Garcinol CTD 00002324	0.00876763	0.0435388	0	0	135.857	643.513	ICAM1
salbutamol HL60 UP	0.00876763	0.0435388	0	0	135.857	643.513	THBS1
7-Ketocholesterol CTD 00000104	0.00876763	0.0435388	0	0	135.857	643.513	ICAM1
etilefrine HL60 UP	0.00876763	0.0435388	0	0	135.857	643.513	THBS1
Coke BOSS	4.49175e-05	0.00446142	0	0	63.8903	639.586	POTEF;THBS1;ICAM1
Superoxide BOSS	4.49175e-05	0.00446142	0	0	63.8903	639.586	POTEF;THBS1;ICAM1
dihydroergocristine HL60 UP	0.000457565	0.0148293	0	0	82.9667	637.98	TPM4;THBS1
HEXACHLOROETHANE BOSS	4.56295e-05	0.00446142	0	0	63.5455	635.134	POTEF;THBS1;ICAM1
172889-27-9 BOSS	0.000480106	0.0148833	0	0	80.935	618.465	POTEF;ICAM1
Dinoprostone BOSS	5.0058e-05	0.00446142	0	0	61.5513	609.501	POTEF;THBS1;ICAM1
rimexolone HL60 UP	0.00916455	0.0435388	0	0	129.675	608.49	THBS1
PHALLOIDIN BOSS	0.00916455	0.0435388	0	0	129.675	608.49	POTEF
PHENANTHRENE CTD 00001483	0.00916455	0.0435388	0	0	129.675	608.49	ICAM1
clioquinol HL60 UP	0.00916455	0.0435388	0	0	129.675	608.49	THBS1
cytochalasin B MCF7 UP	0.00916455	0.0435388	0	0	129.675	608.49	VCL
microcystin RR CTD 00002594	0.000526786	0.0156499	0	0	77.155	582.421	TPM4;VCL
carbon monoxide CTD 00005586	0.00956134	0.0435388	0	0	124.031	576.748	ICAM1
ritodrine HL60 UP	0.00956134	0.0435388	0	0	124.031	576.748	THBS1
tanespimycin ssMCF7 DOWN	0.00956134	0.0435388	0	0	124.031	576.748	THBS1
Prolinedithiocarbamate CTD 00002658	0.00956134	0.0435388	0	0	124.031	576.748	ICAM1
Clopidogrelum [Latin] CTD 00002343	0.00956134	0.0435388	0	0	124.031	576.748	THBS1
SC-560 MCF7 DOWN	0.00956134	0.0435388	0	0	124.031	576.748	ACTB
L-sorbose CTD 00006006	0.00956134	0.0435388	0	0	124.031	576.748	ICAM1
jasplakinolide CTD 00002409	0.00956134	0.0435388	0	0	124.031	576.748	ICAM1
papaverine HL60 UP	0.00956134	0.0435388	0	0	124.031	576.748	THBS1
(+)-chelidonine HL60 UP	0.000550923	0.0157123	0	0	75.3939	565.75	TPM4;THBS1
FEXOFENADINE HYDROCHLORIDE CTD 00003191	0.00995799	0.0435388	0	0	118.857	547.858	ICAM1
CHRYSENE CTD 00001482	0.00995799	0.0435388	0	0	118.857	547.858	ICAM1
(+)-isoprenaline HL60 UP	0.00995799	0.0435388	0	0	118.857	547.858	THBS1
carnosol CTD 00002718	0.00995799	0.0435388	0	0	118.857	547.858	ICAM1
diphenylpyraline PC3 DOWN	0.00995799	0.0435388	0	0	118.857	547.858	ACTB
lasalocid PC3 UP	0.00995799	0.0435388	0	0	118.857	547.858	ICAM1
latamoxef PC3 DOWN	0.00995799	0.0435388	0	0	118.857	547.858	THBS1
MAGNESIUM CTD 00006230	0.00995799	0.0435388	0	0	118.857	547.858	THBS1
Hydroxytyrosol CTD 00000267	0.00995799	0.0435388	0	0	118.857	547.858	ICAM1
flunisolide HL60 UP	0.0103545	0.0435388	0	0	114.097	521.462	THBS1
Antimycin A CTD 00005427	0.0103545	0.0435388	0	0	114.097	521.462	ICAM1
lynestrenol PC3 DOWN	0.0103545	0.0435388	0	0	114.097	521.462	THBS1
Anacardic acid C15:3 CTD 00003117	0.0103545	0.0435388	0	0	114.097	521.462	ICAM1
AC1L1KON CTD 00000061	0.0107509	0.0435388	0	0	109.703	497.26	ICAM1
DEXMEDETOMIDINE BOSS	0.0107509	0.0435388	0	0	109.703	497.26	ICAM1
2,6,9,9-tetramethylcycloundeca-2,6,10-trien-1-one CTD 00003763	0.0107509	0.0435388	0	0	109.703	497.26	ICAM1
Norcantharidin CTD 00002732	0.0107509	0.0435388	0	0	109.703	497.26	THBS1
sulfasalazine BOSS	0.0107509	0.0435388	0	0	109.703	497.26	ICAM1
pentoxifylline BOSS	0.0107509	0.0435388	0	0	109.703	497.26	ICAM1
halcinonide HL60 UP	0.0107509	0.0435388	0	0	109.703	497.26	THBS1
Evodiamine CTD 00002158	0.0107509	0.0435388	0	0	109.703	497.26	ICAM1
ACMC-20mvek CTD 00002629	0.000679555	0.0176504	0	0	67.6667	493.566	THBS1;ICAM1
TITANIUM BOSS	0.000679555	0.0176504	0	0	67.6667	493.566	POTEF;VCL
Phenethyl isothiocyanate CTD 00002443	0.000693145	0.0176504	0	0	66.9798	487.229	TPM4;ACTB
PEPCID CTD 00007086	0.0111471	0.0435388	0	0	105.635	474.995	ICAM1
58-64-0 CTD 00005321	0.0111471	0.0435388	0	0	105.635	474.995	THBS1
fludroxycortide HL60 UP	0.0111471	0.0435388	0	0	105.635	474.995	THBS1
malathion BOSS	0.0111471	0.0435388	0	0	105.635	474.995	POTEF
cerivastatin CTD 00003073	0.0111471	0.0435388	0	0	105.635	474.995	ICAM1
15442-64-5 CTD 00000915	0.0111471	0.0435388	0	0	105.635	474.995	ICAM1
ribavirin HL60 UP	0.0115432	0.0435388	0	0	101.857	454.452	THBS1
withaferin A PC3 DOWN	0.0115432	0.0435388	0	0	101.857	454.452	THBS1
Perfluorononanoic acid CTD 00003375	0.0115432	0.0435388	0	0	101.857	454.452	ACTB
butyl hydroxybenzoate PC3 DOWN	0.0115432	0.0435388	0	0	101.857	454.452	THBS1
diflorasone HL60 UP	0.0115432	0.0435388	0	0	101.857	454.452	THBS1
D-MONAPTERIN BOSS	0.0115432	0.0435388	0	0	101.857	454.452	ICAM1
ICN 1229 CTD 00006697	0.0115432	0.0435388	0	0	101.857	454.452	ICAM1
OLEANOLIC ACID CTD 00006433	0.0119392	0.0435388	0	0	98.3399	435.442	ICAM1
1'-Acetoxychavicol acetate CTD 00002113	0.0119392	0.0435388	0	0	98.3399	435.442	ICAM1
stearic acid BOSS	0.0119392	0.0435388	0	0	98.3399	435.442	ICAM1
gabexate HL60 UP	0.0119392	0.0435388	0	0	98.3399	435.442	THBS1
2,4-Diisocyanato-1-methylbenzene CTD 00006908	0.012335	0.0435388	0	0	95.0571	417.806	ICAM1
peptidoglycan CTD 00006490	0.012335	0.0435388	0	0	95.0571	417.806	ICAM1
vigabatrin HL60 UP	0.012335	0.0435388	0	0	95.0571	417.806	THBS1
ranitidine CTD 00006691	0.012335	0.0435388	0	0	95.0571	417.806	ICAM1
Gly-His-Lys PC3 UP	0.012335	0.0435388	0	0	95.0571	417.806	ACTB
RHODAMINE B BOSS	0.012335	0.0435388	0	0	95.0571	417.806	POTEF
1,6-Diisocyanatohexane CTD 00000793	0.0127306	0.0442778	0	0	91.9862	401.404	ICAM1
sodium fluoride CTD 00006755	0.0127306	0.0442778	0	0	91.9862	401.404	ICAM1
27-hydroxycholesterol CTD 00002877	0.0127306	0.0442778	0	0	91.9862	401.404	ICAM1
Ethylene dimethacrylate BOSS	0.000944262	0.022821	0	0	57.1149	397.812	POTEF;VCL
tetryzoline HL60 UP	0.000960211	0.022821	0	0	56.6239	393.443	TPM4;THBS1
trichostatin A ssMCF7 UP	0.0131262	0.0447798	0	0	89.1071	386.114	VCL
zimeldine PC3 DOWN	0.0131262	0.0447798	0	0	89.1071	386.114	THBS1
valsartan BOSS	0.0131262	0.0447798	0	0	89.1071	386.114	ICAM1
Xanthohumol CTD 00003425	0.0135216	0.0450509	0	0	86.4026	371.831	ICAM1
alexidine PC3 DOWN	0.0135216	0.0450509	0	0	86.4026	371.831	THBS1
chloropyramine PC3 UP	0.0135216	0.0450509	0	0	86.4026	371.831	ICAM1
Geranylgeranyl pyrophosphate CTD 00000102	0.0135216	0.0450509	0	0	86.4026	371.831	ICAM1
fluticasone CTD 00002635	0.0135216	0.0450509	0	0	86.4026	371.831	ICAM1
Dexbrompheniramine BOSS	0.00105864	0.0243487	0	0	53.8455	368.883	POTEF;VCL
Monoisoamyl-2,3-dimercaptosuccinate CTD 00003178	0.0139168	0.0457268	0	0	83.8571	358.46	ACTC1
oxozinc CTD 00007012	0.0139168	0.0457268	0	0	83.8571	358.46	ICAM1
dipivefrine HL60 UP	0.0139168	0.0457268	0	0	83.8571	358.46	THBS1
aspirin CTD 00005447	3.91911e-05	0.00446142	0	0	34.8923	354.054	THBS1;ACTB;VCL;ICAM1
TAXIFOLIN CTD 00000115	0.014312	0.0463838	0	0	81.4571	345.921	ICAM1
Amiloride hydrochloride dihydrate BOSS	0.014312	0.0463838	0	0	81.4571	345.921	ICAM1
fenbendazole MCF7 UP	0.014312	0.0463838	0	0	81.4571	345.921	ICAM1
colchicine HL60 UP	0.00117938	0.024781	0	0	50.9282	343.397	TPM4;THBS1
Agarose BOSS	0.00119714	0.024781	0	0	50.5369	340.003	POTEF;ICAM1
Romidepsin CTD 00003096	0.014707	0.0464799	0	0	79.1905	334.139	ICAM1
Tenofovir BOSS	0.014707	0.0464799	0	0	79.1905	334.139	ICAM1
ivermectin MCF7 UP	0.014707	0.0464799	0	0	79.1905	334.139	ICAM1
MALEIC HYDRAZIDE BOSS	0.014707	0.0464799	0	0	79.1905	334.139	POTEF
9001-31-4 BOSS	0.00123306	0.024781	0	0	49.7719	333.385	POTEF;ICAM1
dihydroergotamine HL60 UP	0.00125121	0.024781	0	0	49.398	330.159	TPM4;THBS1
methylergometrine HL60 UP	0.00125121	0.024781	0	0	49.398	330.159	TPM4;THBS1
Beryllium sulfate CTD 00001005	0.0151018	0.0466129	0	0	77.0463	323.051	ICAM1
clenbuterol HL60 UP	0.0151018	0.0466129	0	0	77.0463	323.051	THBS1
isoflupredone HL60 UP	0.0151018	0.0466129	0	0	77.0463	323.051	THBS1
Lidocaine hydrochloride BOSS	0.0151018	0.0466129	0	0	77.0463	323.051	ICAM1
erythromycin CTD 00005916	0.0154965	0.0474206	0	0	75.015	312.598	ICAM1
Fasudil hydrochloride BOSS	0.0154965	0.0474206	0	0	75.015	312.598	ICAM1
Deacetylchitin BOSS	0.00138189	0.0252639	0	0	46.9291	308.995	POTEF;ICAM1
genistein BOSS	0.00138189	0.0252639	0	0	46.9291	308.995	POTEF;ICAM1
Bandrowski's base CTD 00002216	0.0158911	0.0480099	0	0	73.0879	302.73	ICAM1
Dacinostat CTD 00004220	0.0158911	0.0480099	0	0	73.0879	302.73	ACTB
fulvestrant PC3 DOWN	0.00143983	0.0256649	0	0	45.9444	300.625	THBS1;ACTB
mifepristone CTD 00007083	0.000242882	0.0108234	0	0	35.6393	296.623	THBS1;ACTB;ICAM1
FLUORANTHENE CTD 00000365	0.0162855	0.0483443	0	0	71.2571	293.4	ICAM1
Equol CTD 00007470	0.0162855	0.0483443	0	0	71.2571	293.4	THBS1
methylglyoxal BOSS	0.0162855	0.0483443	0	0	71.2571	293.4	ICAM1
ibuprofen CTD 00006137	0.00149891	0.0260665	0	0	45	292.636	THBS1;ICAM1
astemizole CTD 00007123	0.0166798	0.0483443	0	0	69.5157	284.566	ICAM1
resveratrol PC3 DOWN	0.0166798	0.0483443	0	0	69.5157	284.566	THBS1
busulfan CTD 00005543	0.0166798	0.0483443	0	0	69.5157	284.566	THBS1
Telmisartan CTD 00003021	0.0166798	0.0483443	0	0	69.5157	284.566	ICAM1
orciprenaline HL60 UP	0.0166798	0.0483443	0	0	69.5157	284.566	THBS1
Acteoside CTD 00002463	0.0166798	0.0483443	0	0	69.5157	284.566	ICAM1
mebendazole HL60 UP	0.000269484	0.0113025	0	0	34.3714	282.499	TPM4;THBS1;ICAM1
0173570-0000 PC3 DOWN	0.017074	0.0490341	0	0	67.8571	276.192	THBS1
sevoflurane BOSS	0.017074	0.0490341	0	0	67.8571	276.192	ICAM1
carisoprodol BOSS	0.00164125	0.0272555	0	0	42.9394	275.34	POTEF;ICAM1
Pyrrolidine dithiocarbamate CTD 00001021	0.00170417	0.0272555	0	0	42.1125	268.454	ACTB;ICAM1
Acetovanillone CTD 00002374	0.017468	0.0490341	0	0	66.2757	268.244	ICAM1
nicotinic acid BOSS	0.017468	0.0490341	0	0	66.2757	268.244	ICAM1
etynodiol HL60 DOWN	0.017468	0.0490341	0	0	66.2757	268.244	ICAM1
mevalonic acid BOSS	0.017468	0.0490341	0	0	66.2757	268.244	POTEF
CHEMBL521784 BOSS	0.017468	0.0490341	0	0	66.2757	268.244	ICAM1
22-Hydroxycholesterol CTD 00000121	0.0178618	0.0492956	0	0	64.7662	260.69	ICAM1
dorsomorphin CTD 00004649	0.0178618	0.0492956	0	0	64.7662	260.69	ICAM1
Acridine orange BOSS	0.0178618	0.0492956	0	0	64.7662	260.69	ICAM1
capsazepine CTD 00002764	0.0178618	0.0492956	0	0	64.7662	260.69	ICAM1
CHROMIUM BOSS	0.0182556	0.0500624	0	0	63.3238	253.503	ICAM1
Ursolic acid CTD 00000232	0.0186492	0.0507514	0	0	61.9441	246.658	ICAM1
nifedipine HL60 DOWN	0.0186492	0.0507514	0	0	61.9441	246.658	THBS1
captopril HL60 DOWN	0.00194463	0.0272555	0	0	39.3333	245.546	TPM4;ACTB
pizotifen PC3 UP	0.0190426	0.0508517	0	0	60.6231	240.133	ICAM1
BUTHIONINE SULFOXIMINE CTD 00007280	0.0190426	0.0508517	0	0	60.6231	240.133	ICAM1
Zebularine CTD 00000459	0.0190426	0.0508517	0	0	60.6231	240.133	THBS1
nocodazole BOSS	0.0190426	0.0508517	0	0	60.6231	240.133	POTEF
OZONE BOSS	0.0190426	0.0508517	0	0	60.6231	240.133	ICAM1
MG-132 CTD 00002789	0.00201286	0.0272555	0	0	38.6374	239.869	ACTB;ICAM1
ronidazole MCF7 DOWN	0.019436	0.050948	0	0	59.3571	233.905	TPM4
estriol CTD 00005924	0.019436	0.050948	0	0	59.3571	233.905	ACTC1
mycophenolic acid BOSS	0.019436	0.050948	0	0	59.3571	233.905	ICAM1
domperidone MCF7 DOWN	0.019436	0.050948	0	0	59.3571	233.905	ACTB
dimethyl sulfoxide BOSS	0.00210561	0.0272555	0	0	37.7467	232.638	POTEF;ICAM1
dUTP BOSS	0.00215274	0.0272555	0	0	37.3164	229.16	POTEF;ICAM1
GEMCITABINE HYDROCHLORIDE BOSS	0.00215274	0.0272555	0	0	37.3164	229.16	THBS1;ICAM1
caffeic acid BOSS	0.0198292	0.0515992	0	0	58.1429	227.955	ICAM1
methacholine BOSS	0.0198292	0.0515992	0	0	58.1429	227.955	ICAM1
histamine BOSS	0.00217649	0.0272555	0	0	37.1049	227.454	POTEF;ICAM1
folic acid BOSS	0.00220037	0.0272555	0	0	36.8957	225.77	POTEF;ICAM1
maltotriose BOSS	0.00222437	0.0272555	0	0	36.6889	224.106	THBS1;ICAM1
clomipramine PC3 UP	0.00222437	0.0272555	0	0	36.6889	224.106	THBS1;ICAM1
1-(5-deoxypentofuranosyl)-5-fluoropyrimidine-2,4(1h,3h)-dione CTD 00001171	0.0202222	0.0520521	0	0	56.9771	222.266	THBS1
parthenolide CTD 00000087	0.0202222	0.0520521	0	0	56.9771	222.266	ICAM1
Chalcone BOSS	0.0202222	0.0520521	0	0	56.9771	222.266	ICAM1
methane BOSS	0.00232163	0.0272555	0	0	35.8841	217.654	POTEF;ICAM1
L-cysteine BOSS	0.00232163	0.0272555	0	0	35.8841	217.654	POTEF;ICAM1
isoflurane BOSS	0.0206151	0.0526831	0	0	55.8571	216.822	ICAM1
isoetarine HL60 UP	0.0206151	0.0526831	0	0	55.8571	216.822	THBS1
sodium chloride BOSS	0.00234626	0.0272555	0	0	35.6883	216.09	POTEF;ICAM1
GLYCOPROTEIN BOSS	0.00239589	0.0272555	0	0	35.303	213.018	THBS1;ICAM1
Melitten CTD 00006261	0.0210079	0.052928	0	0	54.7802	211.608	ICAM1
HELENALIN CTD 00000035	0.0210079	0.052928	0	0	54.7802	211.608	ICAM1
O-Phospho-L-tyrosine BOSS	0.0210079	0.052928	0	0	54.7802	211.608	POTEF
Cyclohexanecarboxamide, 4-(1-aminoethyl)-N-4-pyridinyl-, trans- CTD 00003513	0.0210079	0.052928	0	0	54.7802	211.608	ICAM1
streptozocin BOSS	0.00244602	0.0272555	0	0	34.9259	210.02	THBS1;ICAM1
nitric oxide BOSS	0.00244602	0.0272555	0	0	34.9259	210.02	THBS1;ICAM1
N-Acetyl-L-cysteine BOSS	0.00244602	0.0272555	0	0	34.9259	210.02	POTEF;ICAM1
trimethoprim BOSS	0.00244602	0.0272555	0	0	34.9259	210.02	POTEF;ICAM1
1-Phosphatidyl-myo-inositol BOSS	0.00247127	0.0272555	0	0	34.7404	208.547	POTEF;ICAM1
Caspan CTD 00000180	0.00016249	0.00807416	0	0	23.8657	208.225	ACTC1;TPM4;ACTN1;THBS1
cerivastatin BOSS	0.00249665	0.0272555	0	0	34.5567	207.092	POTEF;ICAM1
Simvastatin and niacin BOSS	0.00249665	0.0272555	0	0	34.5567	207.092	POTEF;ICAM1
2,4-Dinitrofluorobenzene CTD 00005849	0.0214005	0.0537274	0	0	53.7439	206.61	ICAM1
furosemide BOSS	0.00252215	0.0272555	0	0	34.375	205.653	POTEF;ICAM1
2-Butanone BOSS	0.00257353	0.0272555	0	0	34.0172	202.827	POTEF;ICAM1
water BOSS	0.00257353	0.0272555	0	0	34.0172	202.827	POTEF;ICAM1
nicotinic acid CTD 00006387	0.021793	0.0537662	0	0	52.746	201.815	ICAM1
SILICON BOSS	0.021793	0.0537662	0	0	52.746	201.815	VCL
Methoprene BOSS	0.021793	0.0537662	0	0	52.746	201.815	POTEF
INDIRUBIN-3'-MONOXIME CTD 00004181	0.021793	0.0537662	0	0	52.746	201.815	ACTB
Rosuvastatin BOSS	0.021793	0.0537662	0	0	52.746	201.815	ICAM1
11-cis-Retinal BOSS	0.0025994	0.0272555	0	0	33.841	201.438	POTEF;ICAM1
5707885 MCF7 UP	0.0221854	0.053987	0	0	51.7844	197.212	ACTB
chenodeoxycholic acid CTD 00005623	0.0221854	0.053987	0	0	51.7844	197.212	ICAM1
Paricalcitol CTD 00003033	0.0225776	0.0546523	0	0	50.8571	192.789	THBS1
monobenzone PC3 DOWN	0.00278399	0.0287679	0	0	32.6568	192.148	THBS1;ACTB
quinisocaine PC3 UP	0.0229697	0.0546523	0	0	49.9624	188.537	ICAM1
Tyrphostin B42 CTD 00003234	0.0229697	0.0546523	0	0	49.9624	188.537	ICAM1
alpha-Tocopherol CTD 00007387	0.0229697	0.0546523	0	0	49.9624	188.537	ICAM1
Puerarin CTD 00001616	0.0229697	0.0546523	0	0	49.9624	188.537	ICAM1
dimethyl sulfoxide CTD 00005842	0.00286496	0.0291816	0	0	32.174	188.385	ACTC1;ICAM1
sulfasalazine CTD 00006719	0.0233616	0.0546523	0	0	49.0985	184.446	ICAM1
lovastatin BOSS	0.0233616	0.0546523	0	0	49.0985	184.446	ICAM1
PARAQUAT CTD 00006471	0.00303021	0.0304302	0	0	31.2496	181.22	ACTB;ICAM1
H-89 PC3 DOWN	0.0237535	0.0546523	0	0	48.2639	180.508	ACTB
STOCK1N-35696 PC3 DOWN	0.0237535	0.0546523	0	0	48.2639	180.508	ACTB
albendazole CTD 00007095	0.0237535	0.0546523	0	0	48.2639	180.508	ICAM1
scriptaid CTD 00003819	0.0237535	0.0546523	0	0	48.2639	180.508	THBS1
mometasone PC3 UP	0.0237535	0.0546523	0	0	48.2639	180.508	THBS1
cimetidine CTD 00005672	0.0241451	0.0546523	0	0	47.4571	176.715	ICAM1
tamoxifen MCF7 UP	0.0241451	0.0546523	0	0	47.4571	176.715	ICAM1
DEOXYCHOLIC ACID CTD 00005765	0.0241451	0.0546523	0	0	47.4571	176.715	ICAM1
Electrocorundum CTD 00005364	0.0241451	0.0546523	0	0	47.4571	176.715	ICAM1
fluticasone HL60 UP	0.0241451	0.0546523	0	0	47.4571	176.715	THBS1
Propranolol hydrochloride BOSS	0.0241451	0.0546523	0	0	47.4571	176.715	ICAM1
EINECS 250-892-2 CTD 00001193	0.00331547	0.0327925	0	0	29.8205	170.25	ACTN1;THBS1
thiostrepton PC3 DOWN	0.0249281	0.0555428	0	0	45.9217	169.532	THBS1
T0901317 CTD 00003912	0.0249281	0.0555428	0	0	45.9217	169.532	ICAM1
Telmisartan BOSS	0.0249281	0.0555428	0	0	45.9217	169.532	ICAM1
etynodiol HL60 UP	0.0249281	0.0555428	0	0	45.9217	169.532	THBS1
Dibenziodolium CTD 00000351	0.0249281	0.0555428	0	0	45.9217	169.532	ICAM1
PHENCYCLIDINE CTD 00005881	0.00340343	0.0327925	0	0	29.4167	167.174	THBS1;ICAM1
mycophenolate mofetil BOSS	0.0253193	0.0560642	0	0	45.1905	166.129	ICAM1
MINOCYCLINE HYDROCHLORIDE BOSS	0.0253193	0.0560642	0	0	45.1905	166.129	ICAM1
Mangiferin CTD 00000713	0.0257104	0.0562317	0	0	44.4821	162.843	ICAM1
DL-Mevalonic acid CTD 00006329	0.0257104	0.0562317	0	0	44.4821	162.843	ICAM1
SODIUM SULFATE BOSS	0.0257104	0.0562317	0	0	44.4821	162.843	ICAM1
colchicine BOSS	0.0261014	0.0567088	0	0	43.7956	159.668	POTEF
corbadrine HL60 UP	0.0261014	0.0567088	0	0	43.7956	159.668	THBS1
hesperetin PC3 DOWN	0.00373532	0.0345881	0	0	28.0241	156.653	THBS1;ACTB
3,3',4,4',5-Pentachlorobiphenyl CTD 00001077	0.00373532	0.0345881	0	0	28.0241	156.653	THBS1;ICAM1
Clopidogrel bisulfate BOSS	0.0264923	0.0567088	0	0	43.1299	156.6	ICAM1
thalidomide BOSS	0.0264923	0.0567088	0	0	43.1299	156.6	ICAM1
FITC BOSS	0.0264923	0.0567088	0	0	43.1299	156.6	ICAM1
ketamine BOSS	0.0264923	0.0567088	0	0	43.1299	156.6	ICAM1
beclomethasone CTD 00005468	0.0264923	0.0567088	0	0	43.1299	156.6	ICAM1
Mehp CTD 00000849	0.026883	0.0567088	0	0	42.484	153.633	VCL
5-azacytidine BOSS	0.026883	0.0567088	0	0	42.484	153.633	POTEF
histamine CTD 00006100	0.026883	0.0567088	0	0	42.484	153.633	ICAM1
deptropine PC3 UP	0.026883	0.0567088	0	0	42.484	153.633	ICAM1
Calcifediol BOSS	0.026883	0.0567088	0	0	42.484	153.633	ICAM1
tretinoin HL60 UP	0.00385965	0.0352811	0	0	27.5495	153.098	THBS1;ICAM1
quinpirole HL60 UP	0.0039859	0.035974	0	0	27.0905	149.675	TPM4;THBS1
Fludarabine CTD 00001135	0.027664	0.0581842	0	0	41.2484	147.984	ACTB
PHOSPHINE CTD 00006547	0.0280543	0.058659	0	0	40.6571	145.293	THBS1
Perfluorooctanesulfonic acid CTD 00002876	0.0280543	0.058659	0	0	40.6571	145.293	ICAM1
HEMATOXYLIN BOSS	0.0041789	0.0364148	0	0	26.4297	144.774	POTEF;ICAM1
Sodium dodecyl sulfate CTD 00006753	0.0284445	0.0589561	0	0	40.0825	142.686	ICAM1
profenamine PC3 UP	0.0284445	0.0589561	0	0	40.0825	142.686	ICAM1
chlorpromazine PC3 UP	0.0284445	0.0589561	0	0	40.0825	142.686	ICAM1
PHA-00767505E MCF7 DOWN	0.0288345	0.0592478	0	0	39.5238	140.159	ACTB
nimesulide CTD 00000666	0.0288345	0.0592478	0	0	39.5238	140.159	ICAM1
guanosine BOSS	0.0288345	0.0592478	0	0	39.5238	140.159	POTEF
methylprednisolone BOSS	0.0296141	0.0603282	0	0	38.4517	135.331	ICAM1
TOSYLPHENYLALANYL CHLOROMETHYL KETONE CTD 00006910	0.0296141	0.0603282	0	0	38.4517	135.331	ICAM1
propofol BOSS	0.0296141	0.0603282	0	0	38.4517	135.331	ICAM1
tanespimycin HL60 UP	0.0300037	0.0607746	0	0	37.9371	133.024	THBS1
epoprostenol BOSS	0.0300037	0.0607746	0	0	37.9371	133.024	ICAM1
3,4-Dihydro-2-phenyl-2H-1-benzopyran-3,4-diol BOSS	0.0307826	0.0619999	0	0	36.9481	128.609	ICAM1
mesalazine MCF7 DOWN	0.0307826	0.0619999	0	0	36.9481	128.609	THBS1
2-Nonenal, 4-hydroxy-, (2E,4R)- CTD 00001295	0.00495858	0.039283	0	0	24.1667	128.244	ACTN1;ACTB
berberine BOSS	0.0311718	0.0624311	0	0	36.4725	126.496	ICAM1
clonidine HL60 UP	0.0311718	0.0624311	0	0	36.4725	126.496	THBS1
Bathocuproine disulfonate CTD 00001350	0.0315608	0.062508	0	0	36.009	124.441	ACTB
Gallic acid BOSS	0.0315608	0.062508	0	0	36.009	124.441	ICAM1
geldanamycin HL60 UP	0.0315608	0.062508	0	0	36.009	124.441	THBS1
PHA-00665752 MCF7 DOWN	0.00517229	0.0393593	0	0	23.6379	124.44	THBS1;ACTB
ellipticine PC3 UP	0.0319498	0.063103	0	0	35.5571	122.444	ICAM1
bay 11-7082 CTD 00003959	0.0327272	0.0642824	0	0	34.6864	118.612	ICAM1
silibinin BOSS	0.0327272	0.0642824	0	0	34.6864	118.612	ICAM1
Dibenzo[def,p]chrysene CTD 00001899	0.0331157	0.0643365	0	0	34.2668	116.773	ACTB
staurosporine MCF7 UP	0.0331157	0.0643365	0	0	34.2668	116.773	VCL
fenoterol HL60 UP	0.0331157	0.0643365	0	0	34.2668	116.773	THBS1
SILVER CTD 00006742	0.0331157	0.0643365	0	0	34.2668	116.773	ICAM1
Adenosine triphosphate CTD 00005324	0.0335041	0.0644407	0	0	33.8571	114.982	ICAM1
Isoflavone BOSS	0.0335041	0.0644407	0	0	33.8571	114.982	ICAM1
acetoacetic acid BOSS	0.0335041	0.0644407	0	0	33.8571	114.982	ICAM1
chitosamine CTD 00006030	0.0338924	0.0644407	0	0	33.4571	113.238	ICAM1
Edetate sodium BOSS	0.0338924	0.0644407	0	0	33.4571	113.238	POTEF
NADP(+) BOSS	0.0338924	0.0644407	0	0	33.4571	113.238	ICAM1
Spectrum 001666 CTD 00000796	0.0338924	0.0644407	0	0	33.4571	113.238	ICAM1
alsterpaullone PC3 UP	0.0342805	0.0648328	0	0	33.0664	111.539	ACTC1
felodipine MCF7 UP	0.0342805	0.0648328	0	0	33.0664	111.539	ICAM1
simvastatin CTD 00007319	0.00606939	0.0433458	0	0	21.7329	110.935	THBS1;ICAM1
podophyllotoxin HL60 UP	0.00614718	0.0433458	0	0	21.5877	109.92	TPM4;THBS1
IN1152 CTD 00001901	0.0346684	0.0652206	0	0	32.6847	109.884	ICAM1
Pingyangmycin CTD 00001211	0.0346684	0.0652206	0	0	32.6847	109.884	TPM4
metoclopramide HL60 DOWN	0.0350563	0.065604	0	0	32.3117	108.27	ACTB
Dichloromercury CTD 00006273	0.0350563	0.065604	0	0	32.3117	108.27	ACTB
Copper sulfate CTD 00007279	0.00131051	0.0252539	0	0	16.2891	108.116	ACTC1;TPM4;ACTN1;THBS1;ACTB;VCL;ICAM1
pergolide HL60 UP	0.00638332	0.0433458	0	0	21.1634	106.961	TPM4;THBS1
chrysin CTD 00001976	0.035444	0.0656404	0	0	31.947	106.697	ICAM1
Heparitin BOSS	0.035444	0.0656404	0	0	31.947	106.697	ICAM1
fenofibrate CTD 00006620	0.035444	0.0656404	0	0	31.947	106.697	ICAM1
ampicillin CTD 00005394	0.0358315	0.0656758	0	0	31.5905	105.162	TPM4
pimozide MCF7 UP	0.0358315	0.0656758	0	0	31.5905	105.162	ICAM1
Eicosapentaenoic acid BOSS	0.0358315	0.0656758	0	0	31.5905	105.162	ICAM1
SB 202190 CTD 00003161	0.0358315	0.0656758	0	0	31.5905	105.162	ICAM1
bezafibrate CTD 00005506	0.036219	0.0662157	0	0	31.2418	103.666	ICAM1
zardaverine HL60 UP	0.0366063	0.0665823	0	0	30.9006	102.205	THBS1
Deguelin CTD 00003487	0.0366063	0.0665823	0	0	30.9006	102.205	ICAM1
8-azaguanine PC3 UP	0.00682701	0.0435388	0	0	20.4268	101.866	TPM4;ICAM1
valinomycin PC3 UP	0.0373804	0.0676453	0	0	30.2401	99.3874	THBS1
chlortetracycline PC3 DOWN	0.0373804	0.0676453	0	0	30.2401	99.3874	ACTB
anisomycin MCF7 UP	0.00225373	0.0272555	0	0	16.1765	98.5985	THBS1;VCL;ICAM1
thapsigargin BOSS	0.0377673	0.0680003	0	0	29.9203	98.0282	POTEF
carbon monoxide BOSS	0.0377673	0.0680003	0	0	29.9203	98.0282	ICAM1
menadione HL60 UP	0.00728457	0.0435388	0	0	19.739	97.1551	THBS1;ICAM1
apigenin BOSS	0.0381541	0.0681801	0	0	29.6071	96.7006	ICAM1
hydrocortisone CTD 00006117	0.0381541	0.0681801	0	0	29.6071	96.7006	ICAM1
apigenin PC3 DOWN	0.0381541	0.0681801	0	0	29.6071	96.7006	THBS1
Omega-3 Fatty Acids BOSS	0.0385407	0.0686988	0	0	29.3004	95.4034	ICAM1
33258 Hoechst BOSS	0.0389272	0.0692146	0	0	29	94.1358	POTEF
Hydroxyzine dihydrochloride BOSS	0.0393135	0.0695547	0	0	28.7056	92.8968	ICAM1
D-Sorbitol BOSS	0.0393135	0.0695547	0	0	28.7056	92.8968	ICAM1
myo-inositol BOSS	0.0396997	0.0700641	0	0	28.4171	91.6854	POTEF
losartan BOSS	0.0400858	0.0703969	0	0	28.1344	90.5008	ICAM1
celastrol CTD 00002186	0.0400858	0.0703969	0	0	28.1344	90.5008	ICAM1
phenoxybenzamine PC3 DOWN	0.0408575	0.0713747	0	0	27.5853	88.2085	THBS1
AG-028671 MCF7 UP	0.0408575	0.0713747	0	0	27.5853	88.2085	ACTB
picrotoxinin HL60 DOWN	0.0412432	0.0713747	0	0	27.3187	87.0993	ACTB
Imatinib CTD 00003267	0.0412432	0.0713747	0	0	27.3187	87.0993	ICAM1
MAGNESIUM BOSS	0.0412432	0.0713747	0	0	27.3187	87.0993	ICAM1
L-arginine BOSS	0.0412432	0.0713747	0	0	27.3187	87.0993	ICAM1
colforsin MCF7 UP	0.0416287	0.0716939	0	0	27.0571	86.0137	THBS1
kaempferol CTD 00000297	0.0416287	0.0716939	0	0	27.0571	86.0137	ICAM1
diltiazem PC3 DOWN	0.0086021	0.0435388	0	0	18.0755	85.9626	THBS1;ACTB
(17S)-17-hydroxy-13,17-dimethyl-1,2,6,7,8,14,15,16-octahydrocyclopenta[a]phenanthren-3-one CTD 00007088	0.0087394	0.0435388	0	0	17.9242	84.9592	ACTB;VCL
1,10-phenanthroline CTD 00001181	0.0420141	0.0720097	0	0	26.8005	84.951	ICAM1
(2E,4E,6E,8E)-3,7-DIMETHYL-9-(2,6,6-TRIMETHYL-3-OXO-1-CYCLOHEXENYL)NONA-2,4,6,8-TETRAENOIC ACID CTD 00000070	0.0420141	0.0720097	0	0	26.8005	84.951	THBS1
nocodazole HL60 UP	0.00901702	0.0435388	0	0	17.6289	83.0083	TPM4;THBS1
celecoxib BOSS	0.0427845	0.0729593	0	0	26.3016	82.8916	ICAM1
prenylamine PC3 UP	0.0435543	0.073763	0	0	25.8208	80.9158	ICAM1
sulforaphane CTD 00000857	0.0435543	0.073763	0	0	25.8208	80.9158	ACTB
ionomycin CTD 00007090	0.043939	0.073888	0	0	25.5869	79.9578	ACTB
beta-Levulose BOSS	0.043939	0.073888	0	0	25.5869	79.9578	ICAM1
apigenin CTD 00007429	0.043939	0.073888	0	0	25.5869	79.9578	ICAM1
Medroxyprogesterone acetate CTD 00006623	0.00977679	0.0435388	0	0	16.8863	78.1455	THBS1;ICAM1
Healon BOSS	0.0450923	0.0754714	0	0	24.9098	77.1965	ICAM1
LITHOCHOLIC ACID CTD 00006221	0.0450923	0.0754714	0	0	24.9098	77.1965	ICAM1
ETHYLENE GLYCOL BOSS	0.0454765	0.0759362	0	0	24.6919	76.3119	POTEF
suloctidil MCF7 UP	0.0458605	0.0762204	0	0	24.4778	75.4444	ICAM1
camptothecin CTD 00005566	0.0458605	0.0762204	0	0	24.4778	75.4444	THBS1
NICKEL CHLORIDE CTD 00001064	0.0102659	0.0435388	0	0	16.4526	75.335	ACTB;ICAM1
INDOMETHACIN SODIUM BOSS	0.0466282	0.0773161	0	0	24.0605	73.7588	ICAM1
lanatoside C MCF7 UP	0.0105646	0.0435388	0	0	16.2026	73.726	THBS1;VCL
luteolin CTD 00007430	0.0470118	0.0777713	0	0	23.8571	72.9398	ICAM1
alprostadil HL60 UP	0.010766	0.0435388	0	0	16.0401	72.6837	TPM4;THBS1
rosiglitazone CTD 00003139	0.0108673	0.0435388	0	0	15.9601	72.1714	TPM4;ICAM1
valproic acid MCF7 DOWN	0.0473953	0.0782242	0	0	23.6571	72.1361	THBS1
paclitaxel PC3 DOWN	0.0111738	0.0435388	0	0	15.7245	70.6688	ACTN1;ACTB
deferoxamine CTD 00005759	0.0481619	0.0793059	0	0	23.267	70.5731	ICAM1
anisomycin PC3 UP	0.00427666	0.0364148	0	0	12.7875	69.7505	THBS1;VCL;ICAM1
dexamethasone CTD 00005779	0.0113803	0.0435388	0	0	15.5712	69.6947	THBS1;ICAM1
benserazide PC3 DOWN	0.048928	0.0801969	0	0	22.8894	69.0666	ACTB
oxiglutatione BOSS	0.048928	0.0801969	0	0	22.8894	69.0666	ICAM1
valproic acid MCF7 UP	0.0493108	0.0802707	0	0	22.7051	68.3337	VCL
azacyclonol MCF7 UP	0.0493108	0.0802707	0	0	22.7051	68.3337	ICAM1
citric acid BOSS	0.0493108	0.0802707	0	0	22.7051	68.3337	THBS1
diclofenac CTD 00005804	0.0116933	0.0435388	0	0	15.3467	68.2734	VCL;ICAM1
8-azaguanine HL60 UP	0.0117458	0.0435388	0	0	15.3099	68.041	TPM4;THBS1
carmustine CTD 00005595	0.0117984	0.0435388	0	0	15.2732	67.8099	ACTC1;ACTN1
0297417-0002B PC3 UP	0.0496935	0.0807094	0	0	22.5238	67.6138	ICAM1
Oxotremorine BOSS	0.050076	0.0807787	0	0	22.3453	66.9067	ICAM1
alpha-GalNAc BOSS	0.050076	0.0807787	0	0	22.3453	66.9067	POTEF
2-Bromo-3-hydroxy-4-methoxybenzaldehyde CTD 00004641	0.050076	0.0807787	0	0	22.3453	66.9067	ACTN1
carbamazepine CTD 00005574	0.0121699	0.0435388	0	0	15.0215	66.2266	VCL;ICAM1
rosiglitazone BOSS	0.0504584	0.081029	0	0	22.1696	66.212	ICAM1
lorazepam BOSS	0.0504584	0.081029	0	0	22.1696	66.212	POTEF
DEOXYNIVALENOL CTD 00000341	0.0508407	0.0812767	0	0	21.9967	65.5294	ICAM1
Chromium(VI) CTD 00002830	0.0508407	0.0812767	0	0	21.9967	65.5294	ICAM1
Docosahexaenoic acid BOSS	0.0512229	0.0817045	0	0	21.8264	64.8586	ICAM1
1-Methyl-3-nitro-1-nitrosoguanidine CTD 00006318	0.0516049	0.0817651	0	0	21.6587	64.1993	ICAM1
STOCK1N-28457 MCF7 DOWN	0.0516049	0.0817651	0	0	21.6587	64.1993	ACTB
co-dergocrine mesilate HL60 UP	0.0516049	0.0817651	0	0	21.6587	64.1993	THBS1
tacrolimus BOSS	0.0519867	0.0820056	0	0	21.4935	63.5513	ICAM1
ACRYLAMIDE BOSS	0.0519867	0.0820056	0	0	21.4935	63.5513	POTEF
Adenosine triphosphate BOSS	0.0523685	0.0824255	0	0	21.3308	62.9142	POTEF
AG-012559 PC3 DOWN	0.0527501	0.0828432	0	0	21.1706	62.2878	ACTB
glutathione CTD 00006035	0.0531316	0.0832589	0	0	21.0127	61.6719	ICAM1
pyrvinium HL60 UP	0.0535129	0.0836726	0	0	20.8571	61.0662	THBS1
suloctidil HL60 UP	0.0550369	0.0854931	0	0	20.2571	58.7407	THBS1
thalidomide CTD 00006858	0.0550369	0.0854931	0	0	20.2571	58.7407	ICAM1
daunorubicin PC3 UP	0.0550369	0.0854931	0	0	20.2571	58.7407	ICAM1
docetaxel BOSS	0.0554176	0.0858973	0	0	20.1125	58.1825	THBS1
CADMIUM BOSS	0.0557981	0.0859267	0	0	19.9698	57.6332	POTEF
mefloquine MCF7 UP	0.0557981	0.0859267	0	0	19.9698	57.6332	ICAM1
atorvastatin BOSS	0.0557981	0.0859267	0	0	19.9698	57.6332	ICAM1
Decitabine CTD 00000750	0.00340295	0.0327925	0	0	10.1314	57.5779	TPM4;ACTN1;THBS1;ICAM1
cefadroxil HL60 DOWN	0.0561785	0.0863261	0	0	19.8292	57.0926	ACTB
Phorbol 12-myristate 13-acetate CTD 00006852	0.0147979	0.0464799	0	0	13.5211	56.9682	ACTB;ICAM1
TITANIUM DIOXIDE CTD 00000489	0.0565588	0.0867235	0	0	19.6905	56.5604	ICAM1
etoposide HL60 UP	0.0573189	0.0877004	0	0	19.4188	55.5207	THBS1
nifedipine BOSS	0.0576988	0.0880926	0	0	19.2857	55.0129	ICAM1
ajmaline HL60 DOWN	0.0155653	0.0474277	0	0	13.1565	54.7669	TPM4;ACTN1
Zinc acetate dihydrate CTD 00007284	0.0580785	0.0884829	0	0	19.1544	54.5128	ICAM1
cyclosporin A CTD 00007121	0.00347162	0.0330036	0	0	9.44574	53.4925	TPM4;ACTN1;THBS1;ACTB;VCL;ICAM1
nitrate BOSS	0.0592169	0.0900248	0	0	18.7711	53.0573	ICAM1
thioridazine MCF7 UP	0.0603541	0.0915584	0	0	18.4026	51.6658	ICAM1
progesterone CTD 00006624	0.00427553	0.0364148	0	0	9.46154	51.6112	ACTC1;ACTN1;THBS1;ICAM1
oxygen CTD 00006454	0.0172766	0.0490341	0	0	12.433	50.4579	VCL;ICAM1
oleic acid BOSS	0.0618685	0.0936565	0	0	17.9331	49.9032	ICAM1
trichostatin A ssMCF7 DOWN	0.0626248	0.0944007	0	0	17.7071	49.0593	THBS1
chlorhexidine PC3 DOWN	0.0179068	0.0492956	0	0	12.193	49.0472	ACTN1;THBS1
parthenolide MCF7 DOWN	0.0630028	0.0947701	0	0	17.5963	48.6462	THBS1
cinnamaldehyde CTD 00000671	0.064136	0.0962715	0	0	17.2718	47.4412	ICAM1
Estrone sulfate BOSS	0.0648908	0.0971526	0	0	17.062	46.6653	ICAM1
forskolin BOSS	0.065268	0.0971526	0	0	16.9589	46.2852	POTEF
diphenylpyraline BOSS	0.065268	0.0971526	0	0	16.9589	46.2852	ICAM1
niclosamide PC3 UP	0.065268	0.0971526	0	0	16.9589	46.2852	ICAM1
POTASSIUM DICHROMATE CTD 00006598	0.0193283	0.050948	0	0	11.6955	46.1528	ACTN1;ICAM1
bicalutamide CTD 00002279	0.066022	0.0980701	0	0	16.7566	45.5404	ICAM1
carmustine PC3 UP	0.0663988	0.0984248	0	0	16.6571	45.1755	TPM4
astemizole MCF7 UP	0.067152	0.0986622	0	0	16.4618	44.46	ICAM1
L-aspartic acid BOSS	0.067152	0.0986622	0	0	16.4618	44.46	ICAM1
ALDOSTERONE BOSS	0.0682807	0.0986622	0	0	16.1771	43.4215	ICAM1
ciclopirox HL60 UP	0.0686567	0.0986622	0	0	16.0844	43.0843	ICAM1
palmitic acid BOSS	0.0686567	0.0986622	0	0	16.0844	43.0843	ICAM1
O,P'-DDT CTD 00000838	0.0690326	0.0986622	0	0	15.9927	42.7514	THBS1
niclosamide HL60 UP	0.0690326	0.0986622	0	0	15.9927	42.7514	ICAM1
IRON CTD 00006166	0.0697839	0.0986622	0	0	15.8125	42.0983	ICAM1
CORTICOSTERONE BOSS	0.0697839	0.0986622	0	0	15.8125	42.0983	ICAM1
genistein CTD 00007324	0.0103076	0.0435388	0	0	9.16808	41.9428	THBS1;ACTB;VCL
L-threonine BOSS	0.0701594	0.0986622	0	0	15.7238	41.7779	POTEF
hemin BOSS	0.0701594	0.0986622	0	0	15.7238	41.7779	ICAM1
hydrogen sulfide BOSS	0.0701594	0.0986622	0	0	15.7238	41.7779	ICAM1
1,9-Pyrazoloanthrone CTD 00003948	0.0701594	0.0986622	0	0	15.7238	41.7779	ICAM1
cytarabine CTD 00005743	0.021895	0.0538314	0	0	10.9234	41.7438	ACTC1;THBS1
(-)-isoprenaline HL60 UP	0.0705347	0.0986622	0	0	15.6361	41.4616	THBS1
bilirubin BOSS	0.0705347	0.0986622	0	0	15.6361	41.4616	ICAM1
PROPIDIUM BOSS	0.0705347	0.0986622	0	0	15.6361	41.4616	POTEF
terfenadine MCF7 UP	0.071285	0.0986622	0	0	15.4637	40.8407	ICAM1
ellagic acid BOSS	0.071285	0.0986622	0	0	15.4637	40.8407	ICAM1
ZEARALENONE CTD 00007008	0.071285	0.0986622	0	0	15.4637	40.8407	THBS1
COPPER BOSS	0.071285	0.0986622	0	0	15.4637	40.8407	ICAM1
Melatonin BOSS	0.071285	0.0986622	0	0	15.4637	40.8407	ICAM1
L-proline BOSS	0.071285	0.0986622	0	0	15.4637	40.8407	POTEF
sucrose BOSS	0.0716599	0.0986622	0	0	15.3789	40.536	POTEF
IRON BOSS	0.0716599	0.0986622	0	0	15.3789	40.536	ICAM1
lactic acid BOSS	0.0720347	0.0986622	0	0	15.295	40.2351	ICAM1
L-alanine BOSS	0.0720347	0.0986622	0	0	15.295	40.2351	POTEF
Ethylparaben BOSS	0.0720347	0.0986622	0	0	15.295	40.2351	ICAM1
ZINC BOSS	0.0724094	0.0986622	0	0	15.212	39.9378	ICAM1
ethanol BOSS	0.0724094	0.0986622	0	0	15.212	39.9378	ICAM1
17-Hydroxyandrostan-3-one CTD 00006776	0.0724094	0.0986622	0	0	15.212	39.9378	ICAM1
Imatinib mesylate BOSS	0.0724094	0.0986622	0	0	15.212	39.9378	POTEF
Quercetin dihydrate BOSS	0.0724094	0.0986622	0	0	15.212	39.9378	ICAM1
Hydrogen BOSS	0.0724094	0.0986622	0	0	15.212	39.9378	ICAM1
Erythorbic acid BOSS	0.0724094	0.0986622	0	0	15.212	39.9378	ICAM1
D-glucose BOSS	0.0727839	0.0986622	0	0	15.1299	39.6442	ICAM1
NICKEL CTD 00006389	0.0731583	0.0986622	0	0	15.0486	39.3541	ICAM1
hydrogen peroxide BOSS	0.0731583	0.0986622	0	0	15.0486	39.3541	ICAM1
Prestwick-983 HL60 UP	0.0731583	0.0986622	0	0	15.0486	39.3541	THBS1
metformin BOSS	0.0731583	0.0986622	0	0	15.0486	39.3541	ICAM1
methotrexate CTD 00006299	0.0236589	0.0546523	0	0	10.4673	39.1898	THBS1;ICAM1
D-Norepinephrine d-bitartrate BOSS	0.0735326	0.0986622	0	0	14.9683	39.0675	ICAM1
glutathione BOSS	0.0735326	0.0986622	0	0	14.9683	39.0675	ICAM1
L-glutamine BOSS	0.0735326	0.0986622	0	0	14.9683	39.0675	POTEF
ciglitazone CTD 00001835	0.0735326	0.0986622	0	0	14.9683	39.0675	ICAM1
cholesterol BOSS	0.0735326	0.0986622	0	0	14.9683	39.0675	ICAM1
ambroxol PC3 DOWN	0.0238746	0.0546523	0	0	10.4151	38.8996	ACTN1;ACTB
AGN-PC-0JHFVD BOSS	0.0739068	0.0986622	0	0	14.8887	38.7844	ICAM1
formaldehyde BOSS	0.0739068	0.0986622	0	0	14.8887	38.7844	POTEF
Insulin BOSS	0.0739068	0.0986622	0	0	14.8887	38.7844	ICAM1
serine BOSS	0.0739068	0.0986622	0	0	14.8887	38.7844	POTEF
Phetharbital BOSS	0.0742808	0.0986622	0	0	14.81	38.5046	POTEF
cyclosporin A BOSS	0.0742808	0.0986622	0	0	14.81	38.5046	ICAM1
dihydroergocristine HL60 DOWN	0.0742808	0.0986622	0	0	14.81	38.5046	ACTN1
Isoguanine BOSS	0.0742808	0.0986622	0	0	14.81	38.5046	ICAM1
ipratropium bromide HL60 DOWN	0.0742808	0.0986622	0	0	14.81	38.5046	ACTB
ethisterone BOSS	0.0746546	0.0986622	0	0	14.7321	38.2282	ICAM1
diazepam BOSS	0.0746546	0.0986622	0	0	14.7321	38.2282	ICAM1
Angiotensin II, human BOSS	0.0746546	0.0986622	0	0	14.7321	38.2282	ICAM1
folic acid CTD 00005997	0.0750284	0.0986622	0	0	14.6551	37.955	ACTC1
PIPERONYL BUTOXIDE BOSS	0.0750284	0.0986622	0	0	14.6551	37.955	ICAM1
Aizen uranine BOSS	0.0750284	0.0986622	0	0	14.6551	37.955	ICAM1
UNII-CXY7B3Q98Z BOSS	0.075402	0.0986622	0	0	14.5788	37.685	ICAM1
thioridazine PC3 UP	0.0757755	0.0986622	0	0	14.5033	37.4182	ICAM1
MANGANESE CHLORIDE CTD 00001187	0.0757755	0.0986622	0	0	14.5033	37.4182	ACTB
5-Fluorouracil BOSS	0.0761488	0.0986622	0	0	14.4286	37.1545	THBS1
fulvestrant MCF7 DOWN	0.0761488	0.0986622	0	0	14.4286	37.1545	THBS1
cyclophosphamide BOSS	0.076522	0.0986622	0	0	14.3546	36.8939	THBS1
Acetylcholine bromide BOSS	0.076522	0.0986622	0	0	14.3546	36.8939	ICAM1
rapamycin BOSS	0.076522	0.0986622	0	0	14.3546	36.8939	POTEF
Acid red 87 BOSS	0.076522	0.0986622	0	0	14.3546	36.8939	ICAM1
hydrocortisone BOSS	0.076522	0.0986622	0	0	14.3546	36.8939	ICAM1
Bisulfite BOSS	0.076522	0.0986622	0	0	14.3546	36.8939	ICAM1
alprazolam BOSS	0.0768951	0.0989643	0	0	14.2814	36.6362	POTEF
TERT-BUTYL HYDROPEROXIDE CTD 00007349	0.0130461	0.0447798	0	0	8.36502	36.298	ACTN1;ACTB;ICAM1
Capsaicin BOSS	0.0780136	0.100043	0	0	14.0661	35.8808	POTEF
dexamethasone BOSS	0.0780136	0.100043	0	0	14.0661	35.8808	ICAM1
Vitamin D3 BOSS	0.0783861	0.10016	0	0	13.9958	35.6347	ICAM1
N-methyl-D-aspartic acid BOSS	0.0783861	0.10016	0	0	13.9958	35.6347	POTEF
epinephrine BOSS	0.079875	0.101517	0	0	13.7212	34.6775	ICAM1
2,2',4,4',5,5'-Hexachlorobiphenyl CTD 00000731	0.0802469	0.101808	0	0	13.6542	34.4448	ICAM1
Cube root extract CTD 00006707	0.0813619	0.103039	0	0	13.4571	33.7619	ICAM1
Pirinixic acid CTD 00000280	0.0147342	0.0464799	0	0	7.97412	33.6316	TPM4;THBS1;VCL
Alitretinoin CTD 00003402	0.0817332	0.103143	0	0	13.3927	33.5392	THBS1
(-)-Epigallocatechin gallate BOSS	0.0817332	0.103143	0	0	13.3927	33.5392	ICAM1
LUCANTHONE CTD 00006227	0.0821045	0.103428	0	0	13.3288	33.3189	ICAM1
oxyphenbutazone BOSS	0.0835881	0.104927	0	0	13.0794	32.4611	ICAM1
bisacodyl MCF7 UP	0.0839587	0.105207	0	0	13.0184	32.2523	THBS1
dexibuprofen PC3 DOWN	0.0843292	0.105393	0	0	12.9581	32.0456	ACTB
progesterone BOSS	0.0850697	0.10604	0	0	12.839	31.6389	ICAM1
[6-[6-(butanoylamino)purin-9-yl]-2-hydroxy-2-oxo-4a,6,7,7a-tetrahydro-4H-furo[3,2-d][1,3,2]dioxaphosphinin-7-yl] butanoate CTD 00005796	0.0861795	0.107236	0	0	12.6643	31.0443	ICAM1
resveratrol BOSS	0.0865491	0.107508	0	0	12.6071	30.8502	ICAM1
puromycin PC3 DOWN	0.0315334	0.062508	0	0	8.92222	30.8415	ACTN1;ACTB
LY 294002 CTD 00003061	0.0872881	0.108049	0	0	12.4943	30.4679	ICAM1
vinblastine CTD 00006986	0.0872881	0.108049	0	0	12.4943	30.4679	ICAM1
LITHIUM CHLORIDE CTD 00007226	0.0887644	0.109307	0	0	12.2745	29.7261	ICAM1
nitrofural PC3 DOWN	0.0887644	0.109307	0	0	12.2745	29.7261	ACTB
ethanol CTD 00005337	0.0887644	0.109307	0	0	12.2745	29.7261	ICAM1
Retinoic acid BOSS	0.0891331	0.109384	0	0	12.2208	29.5452	ICAM1
diethylstilbestrol CTD 00005818	0.0895018	0.109534	0	0	12.1675	29.3662	THBS1
1-NITROPYRENE CTD 00001569	0.0898703	0.109534	0	0	12.1147	29.1889	ICAM1
Aflodac CTD 00006817	0.0898703	0.109534	0	0	12.1147	29.1889	ICAM1
cephaeline PC3 DOWN	0.0898703	0.109534	0	0	12.1147	29.1889	THBS1
doxorubicin CTD 00005874	0.0338368	0.0644407	0	0	8.57576	29.0393	ACTN1;THBS1
verteporfin MCF7 DOWN	0.0902386	0.109608	0	0	12.0623	29.0134	THBS1
gemcitabine CTD 00002382	0.0902386	0.109608	0	0	12.0623	29.0134	ICAM1
spiperone PC3 UP	0.0906068	0.109869	0	0	12.0103	28.8395	ICAM1
dorzolamide HL60 DOWN	0.0913429	0.110573	0	0	11.9078	28.4969	ACTB
acetaminophen CTD 00005295	0.012025	0.0435388	0	0	6.40113	28.2979	TPM4;ACTN1;THBS1;VCL;ICAM1
cephaeline HL60 UP	0.035268	0.0656404	0	0	8.37778	28.0218	THBS1;ICAM1
puromycin MCF7 UP	0.0928135	0.111973	0	0	11.7078	27.8313	ICAM1
1-chloro-2,4-dinitrobenzene CTD 00005848	0.0928135	0.111973	0	0	11.7078	27.8313	ICAM1
Uranium acetate CTD 00000229	0.0931808	0.112226	0	0	11.6588	27.6688	ACTB
URANIUM CTD 00006964	0.094282	0.113361	0	0	11.5143	27.1906	ACTB
clindamycin HL60 DOWN	0.0220073	0.0539216	0	0	6.79076	25.9161	ACTN1;ACTB;VCL
PNU-0293363 MCF7 UP	0.0975785	0.116734	0	0	11.1012	25.8337	ACTB
digoxigenin MCF7 UP	0.0975785	0.116734	0	0	11.1012	25.8337	THBS1
alsterpaullone MCF7 UP	0.0979441	0.116975	0	0	11.0571	25.6897	ACTC1
curcumin BOSS	0.0983096	0.117215	0	0	11.0134	25.547	ICAM1
estradiol CTD 00005920	0.0147963	0.0464799	0	0	6.02671	25.3928	ACTC1;TPM4;THBS1;VCL;ICAM1
ascorbic acid CTD 00005445	0.0997703	0.11856	0	0	10.8418	24.989	ICAM1
piperlongumine MCF7 DOWN	0.100135	0.118599	0	0	10.7997	24.8526	THBS1
PD 98059 CTD 00003206	0.100135	0.118599	0	0	10.7997	24.8526	ICAM1
2-Methylcholine CTD 00002006	0.0234878	0.0546523	0	0	6.61299	24.8071	TPM4;ACTB;VCL
benzo[a]pyrene CTD 00005488	0.0161455	0.0483443	0	0	5.8735	24.2347	ACTC1;TPM4;ACTN1;ACTB;ICAM1
digoxin HL60 UP	0.101958	0.120557	0	0	10.594	24.1882	THBS1
emetine HL60 UP	0.042508	0.0726816	0	0	7.53444	23.7942	THBS1;ICAM1
ARSENIC CTD 00005442	0.0428751	0.0729593	0	0	7.49745	23.613	VCL;ICAM1
puromycin HL60 UP	0.104503	0.123362	0	0	10.3187	23.3051	THBS1
melphalan CTD 00006262	0.106318	0.125297	0	0	10.1305	22.7058	ICAM1
cyclophosphamide CTD 00005734	0.10668	0.125517	0	0	10.0937	22.5889	ACTB
Zinc sulfate CTD 00007264	0.109215	0.128287	0	0	9.84316	21.7971	ICAM1
valproic acid HL60 UP	0.109937	0.128712	0	0	9.77381	21.579	VCL
chlortetracycline HL60 UP	0.109937	0.128712	0	0	9.77381	21.579	THBS1
MS-275 PC3 DOWN	0.111742	0.13061	0	0	9.60458	21.049	ACTB
digoxigenin PC3 UP	0.112463	0.131238	0	0	9.5385	20.8428	THBS1
7646-79-9 CTD 00000928	0.0237295	0.0546523	0	0	5.4699	20.4631	ACTN1;THBS1;VCL;ICAM1
levonorgestrel HL60 DOWN	0.113904	0.132702	0	0	9.40898	20.4401	ACTN1
helveticoside HL60 UP	0.114264	0.132904	0	0	9.37714	20.3413	THBS1
17-Ethynyl estradiol CTD 00005932	0.115343	0.13394	0	0	9.28289	20.0496	THBS1
quercetin CTD 00006679	0.0254622	0.0562061	0	0	5.33862	19.5957	TPM4;THBS1;ACTB;ICAM1
N-Acetyl-L-cysteine CTD 00005305	0.119288	0.138072	0	0	8.95268	19.0353	ICAM1
MG-262 PC3 UP	0.121077	0.139915	0	0	8.81012	18.6011	ICAM1
proscillaridin HL60 UP	0.122148	0.140654	0	0	8.72671	18.3481	THBS1
digoxin MCF7 UP	0.122505	0.140654	0	0	8.69925	18.265	THBS1
cycloheximide CTD 00005731	0.122505	0.140654	0	0	8.69925	18.265	ICAM1
helveticoside PC3 UP	0.122505	0.140654	0	0	8.69925	18.265	THBS1
Torcetrapib CTD 00004291	0.123575	0.141654	0	0	8.61788	18.0192	TPM4
digitoxigenin MCF7 UP	0.123931	0.141835	0	0	8.59109	17.9384	THBS1
HC toxin MCF7 UP	0.125356	0.143006	0	0	8.48554	17.6211	VCL
amikacin PC3 DOWN	0.126422	0.143763	0	0	8.40804	17.3889	ACTB
indomethacin CTD 00006147	0.126422	0.143763	0	0	8.40804	17.3889	THBS1
chlortetracycline HL60 DOWN	0.0624432	0.0943262	0	0	6.02545	16.7116	ACTN1;VCL
cicloheximide MCF7 UP	0.133153	0.150935	0	0	7.94779	16.0248	ICAM1
helveticoside MCF7 UP	0.133506	0.151095	0	0	7.92494	15.9577	THBS1
proscillaridin MCF7 UP	0.14159	0.159627	0	0	7.43274	14.5297	THBS1
cicloheximide PC3 UP	0.14159	0.159627	0	0	7.43274	14.5297	THBS1
ouabain HL60 UP	0.14194	0.159627	0	0	7.4127	14.4722	THBS1
CADMIUM CTD 00005555	0.0725076	0.0986622	0	0	5.51228	14.4646	TPM4;THBS1
anisomycin HL60 UP	0.0725076	0.0986622	0	0	5.51228	14.4646	TPM4;THBS1
Dronabinol CTD 00006853	0.149955	0.168375	0	0	6.97934	13.2427	ICAM1
5-Fluorouracil CTD 00005987	0.0793598	0.101179	0	0	5.22	13.2262	THBS1;VCL
danazol HL60 DOWN	0.0829847	0.104353	0	0	5.08015	12.645	ACTN1;VCL
Pentabromodiphenyl ether CTD 00003077	0.154457	0.173156	0	0	6.75569	12.6186	ICAM1
ouabain PC3 UP	0.154802	0.173271	0	0	6.73907	12.5725	THBS1
vincristine CTD 00006988	0.084403	0.105393	0	0	5.02789	12.4297	TPM4;ICAM1
digitoxigenin HL60 UP	0.156527	0.174927	0	0	6.65714	12.3459	THBS1
Vorinostat CTD 00003560	0.157905	0.175916	0	0	6.59299	12.1691	ICAM1
Zoledronic acid CTD 00003127	0.157905	0.175916	0	0	6.59299	12.1691	ICAM1
sanguinarine HL60 DOWN	0.159968	0.177383	0	0	6.499	11.9113	ICAM1
MS-275 PC3 UP	0.159968	0.177383	0	0	6.499	11.9113	THBS1
lanatoside C HL60 UP	0.160311	0.177487	0	0	6.48359	11.8691	THBS1
Arsenenous acid CTD 00000922	0.0889481	0.109345	0	0	4.86885	11.7812	ACTC1;ICAM1
deptropine HL60 DOWN	0.161341	0.178074	0	0	6.43779	11.744	ACTB
emetine HL60 DOWN	0.161341	0.178074	0	0	6.43779	11.744	ACTB
glibenclamide HL60 DOWN	0.09505	0.114092	0	0	4.67343	10.9982	ACTN1;ACTB
chlorzoxazone HL60 UP	0.168176	0.185331	0	0	6.14789	10.9601	THBS1
strophanthidin PC3 UP	0.169537	0.186543	0	0	6.09295	10.8131	THBS1
Disodium selenite CTD 00007229	0.099651	0.11856	0	0	4.53801	10.465	ACTB;ICAM1
digoxin PC3 UP	0.177663	0.195183	0	0	5.78245	9.9913	THBS1
thapsigargin PC3 UP	0.178	0.195253	0	0	5.77019	9.95917	ICAM1
cicloheximide HL60 UP	0.178337	0.195322	0	0	5.75797	9.92719	THBS1
hydrogen peroxide CTD 00006118	0.0794677	0.101179	0	0	3.89258	9.8576	ACTB;VCL;ICAM1
vorinostat MCF7 DOWN	0.180693	0.197598	0	0	5.67384	9.70771	THBS1
paclitaxel CTD 00007144	0.181029	0.197662	0	0	5.66202	9.67696	ICAM1
alprostadil HL60 DOWN	0.183377	0.19992	0	0	5.58059	9.46585	ACTN1
Dasatinib CTD 00004330	0.184047	0.200344	0	0	5.55774	9.40683	ACTC1
cephaeline PC3 UP	0.188057	0.204397	0	0	5.42439	9.06423	ICAM1
VITAMIN E CTD 00006994	0.117673	0.136425	0	0	4.08576	8.74289	ACTB;ICAM1
curcumin CTD 00000663	0.192712	0.209138	0	0	5.2765	8.68805	ICAM1
trichostatin A HL60 DOWN	0.197675	0.214198	0	0	5.12652	8.31075	ACTN1
SELENIUM CTD 00006731	0.124194	0.141908	0	0	3.94669	8.23244	ACTN1;ACTB
puromycin PC3 UP	0.20064	0.216752	0	0	5.04045	8.09619	ICAM1
dirithromycin HL60 DOWN	0.201954	0.217842	0	0	5.00309	8.00351	ACTN1
lanatoside C HL60 DOWN	0.20425	0.219986	0	0	4.93899	7.84514	TPM4
resveratrol CTD 00002483	0.129865	0.147442	0	0	3.83427	7.82675	VCL;ICAM1
Irinotecan hydrochloride CTD 00002224	0.204905	0.220358	0	0	4.92097	7.80077	THBS1
vorinostat HL60 DOWN	0.206214	0.221431	0	0	4.88531	7.71314	ACTN1
NICKEL SULFATE CTD 00001417	0.208499	0.223548	0	0	4.8241	7.56333	ICAM1
trichostatin A MCF7 DOWN	0.212403	0.227392	0	0	4.72256	7.31652	THBS1
COPPER CTD 00005706	0.141835	0.159627	0	0	3.61922	7.06866	THBS1;ICAM1
vorinostat MCF7 UP	0.220482	0.235688	0	0	4.52381	6.83972	VCL
sulpiride PC3 DOWN	0.221768	0.236708	0	0	4.49351	6.76777	THBS1
amiodarone CTD 00005381	0.224335	0.239089	0	0	4.43407	6.62723	ICAM1
emetine MCF7 UP	0.22817	0.242814	0	0	4.34771	6.42445	ICAM1
staurosporine MCF7 DOWN	0.231989	0.246085	0	0	4.26455	6.23078	THBS1
neostigmine bromide PC3 DOWN	0.232307	0.246085	0	0	4.25776	6.21503	ACTB
troglitazone CTD 00002415	0.232624	0.246085	0	0	4.25099	6.19935	ICAM1
trichostatin A HL60 UP	0.237687	0.251068	0	0	4.14543	5.95616	VCL
raloxifene CTD 00007367	0.243661	0.256997	0	0	4.02649	5.68531	THBS1
scriptaid MCF7 UP	0.244287	0.257278	0	0	4.01435	5.65786	VCL
scriptaid PC3 DOWN	0.245539	0.258214	0	0	3.99028	5.60355	ACTB
azacyclonol HL60 DOWN	0.248971	0.261438	0	0	3.92552	5.45811	ACTN1
vorinostat HL60 UP	0.256413	0.268856	0	0	3.79103	5.15946	VCL
trichostatin A CTD 00000660	0.159171	0.17705	0	0	2.74968	5.0533	ACTC1;TPM4;THBS1
metronidazole PC3 DOWN	0.261951	0.27426	0	0	3.69585	4.95095	THBS1
hydralazine CTD 00006108	0.271406	0.283742	0	0	3.5423	4.61966	ICAM1
Vitinoin CTD 00007069	0.272618	0.284592	0	0	3.52338	4.57929	THBS1
emetine PC3 UP	0.278953	0.290668	0	0	3.42714	4.37548	ICAM1
tamoxifen CTD 00006827	0.279253	0.290668	0	0	3.42269	4.3661	THBS1
cephaeline MCF7 UP	0.281952	0.293049	0	0	3.38307	4.28303	ICAM1
lycorine HL60 UP	0.297081	0.308324	0	0	3.17422	3.85271	THBS1
Cianidanol CTD 00005600	0.299429	0.310309	0	0	3.14368	3.7909	ICAM1
VALPROIC ACID CTD 00006977	0.19871	0.214993	0	0	2.34441	3.78835	ACTC1;ACTN1;THBS1;ACTB;ICAM1
trichostatin A MCF7 UP	0.3006	0.311071	0	0	3.12862	3.76053	VCL
Demecolcine CTD 00005762	0.301185	0.311224	0	0	3.12114	3.74547	ICAM1
Bortezomib CTD 00003736	0.301769	0.311377	0	0	3.1137	3.7305	ICAM1
Silica CTD 00006678	0.307591	0.316926	0	0	3.04109	3.58539	ICAM1
Retinoic acid CTD 00006918	0.232111	0.246085	0	0	2.21908	3.24106	TPM4;THBS1;ICAM1
cimetidine PC3 DOWN	0.323384	0.332237	0	0	2.85714	3.22548	ACTN1
67526-95-8 CTD 00007263	0.323384	0.332237	0	0	2.85714	3.22548	ACTN1
Enterolactone CTD 00001393	0.328483	0.33699	0	0	2.80147	3.1188	THBS1
diazinon CTD 00005790	0.344133	0.352033	0	0	2.64077	2.81698	ACTN1
anisomycin HL60 DOWN	0.346067	0.353504	0	0	2.62191	2.78216	ACTN1
phenobarbital CTD 00006510	0.371821	0.378726	0	0	2.38906	2.3636	ICAM1
latamoxef HL60 UP	0.389447	0.395549	0	0	2.2471	2.11908	VCL
atrazine CTD 00005450	0.337749	0.345999	0	0	1.91346	2.07697	TPM4;VCL
Bisphenol A CTD 00000312	0.406384	0.412165	0	0	2.12201	1.91078	THBS1
AFLATOXIN B1 CTD 00007128	0.355641	0.362764	0	0	1.83101	1.89295	THBS1;ICAM1
irinotecan MCF7 DOWN	0.408914	0.414142	0	0	2.10419	1.88167	THBS1
chlorzoxazone HL60 DOWN	0.412441	0.417121	0	0	2.07971	1.84192	ACTN1
formaldehyde CTD 00006001	0.373158	0.379546	0	0	1.75569	1.73068	ACTC1;ICAM1
alsterpaullone MCF7 DOWN	0.456871	0.461401	0	0	1.80265	1.41211	THBS1
lobeline HL60 DOWN	0.466412	0.469706	0	0	1.74979	1.33454	ACTN1
ZINC CTD 00007011	0.496141	0.49894	0	0	1.59755	1.11971	ICAM1
Tetradioxin CTD 00006848	0.462178	0.4661	0	0	1.43618	1.10845	THBS1;ICAM1
COUMESTROL CTD 00005717	0.532287	0.534536	0	0	1.43417	0.90435	THBS1
(-)-Epigallocatechin gallate CTD 00002033	0.590933	0.592595	0	0	1.20878	0.63588	ICAM1
0175029-0000 PC3 DOWN	0.766676	0.767753	0	0	0.71609	0.190258	THBS1
METHYL METHANESULFONATE CTD 00006307	0.820533	0.820533	0	0	0.596465	0.117981	ACTB
